# Supplementary material for: Design, Synthesis, and Evaluation of Inhibitors of Hedgehog Acyltransferase
Source: J Med Chem. 2024 Jan 10;67(2):1061–78. doi: 10.1021/acs.jmedchem.3c01363 (PMC10823475; doi:10.1021/acs.jmedchem.3c01363)
Supplement: Supplementary file 2 — jm3c01363_si_002.zip [file jm3c01363_si_002.zip]

Archive with 1 entries (1 files):
- Molecular Formula Strings.csv
