# Supplementary material for: Design, Synthesis, and Evaluation of Inhibitors of Hedgehog Acyltransferase
Source: J Med Chem. 2024 Jan 10;67(2):1061–78. doi: 10.1021/acs.jmedchem.3c01363 (PMC10823475; doi:10.1021/acs.jmedchem.3c01363)
Supplement: Supplementary file 2 — jm3c01363_si_002.zip [file jm3c01363_si_002.zip › Molecular Formula Strings.csv]

CODE	SMILE	Acyl-cLIP IC50 (µM)	HEK293 CC50 (µM)	YnPal tagging IC50 (µM)	HH signaling inhibition EC50 (µM)
1	ClC1=CC=C(OCC2NCCC3=C2C=CS3)C=C1	>25
2	O=C(CNCC=C)N1CCC2=C(C=CS2)C1COC3=CC=C(Cl)C=C3	5.97	35.9	2.35
3	O=C(CNCC(C)CC)N1CCC2=C(C=CS2)C1COC3=CC(C)=CC=C3	1.44	8.4
4	C1(C=CS2)=C2CCNC1C3=CC=CC=C3	>25
5	O=C(C)N1CCC2=C(C=CS2)C1C3=CC=CC=C3	5.34	13.9		4.56
6	S=C(C)N1CCC2=C(C=CS2)C1C3=CC=CC=C3	>25
7	O=C([C@H](C)N)N1CCC2=C(C=CS2)C1C3=CC=CC=C3	30
8	O=C([C@H](C(C)C)N)N1CCC2=C(C=CS2)C1C3=CC=CC=C3	>25
9	O=C([C@@H]1CCCN1)N2CCC3=C(C=CS3)C2C4=CC=CC=C4	>25
10	O=C([C@H](C1=CC=CC=C1)N)N2CCC3=C(C=CS3)C2C4=CC=CC=C4	>25
11	O=C([C@H](CC1=CC=CC=C1)N)N2CCC3=C(C=CS3)C2C4=CC=CC=C4	>25
12	O=C(CNCC=C)N1CCC2=C(C=CS2)C1C3=CC=CC=C3	6.55	>50		2.92
13	O=C(CCCCCCC)N1CCC2=C(C=CS2)C1C3=CC=CC=C3	>25
14	CC1=CC=CC(C2NCCC3=C2C=CS3)=C1	>25
15	CC1=CC=CC(C2N(CC=C)CCC3=C2C=CS3)=C1	>25
16	O=C(C=C)N1CCC2=C(C=CS2)C1C3=CC(C)=CC=C3	15.45	19.8		2.96
17	O=C(CNCC(C)CC)N1CCC2=C(C=CS2)C1C3=CC(C)=CC=C3	2.13	40.7	0.57	1.17
18	O=C(C)N1CCC2=C(C=CS2)C1C3=NC=CC=C3	23.72	>100
19	O=C(CNCC(C)CC)N1CCC2=C(C=CS2)C1C3=NC=CC=C3	7.98	20.3		0.58
20	CC1=CC=CC(C2NCCC3=C2C=CS3)=N1	>25
21	O=C(C)N1CCC2=C(C=CS2)C1C3=NC(C)=CC=C3	13.38	>100		5.46
22	O=C(CNCC(C)CC)N1CCC2=C(C=CS2)C1C3=NC(C)=CC=C3	2.58	>50	1.08	0.58
23	O=C(CNC[C@@H](C)CC)N1CCC2=C(C=CS2)C1C3=NC(C)=CC=C3	3.71	>100		1.58
24	O=C(CNCC(C)C)N1CCC2=C(C=CS2)C1C3=NC(C)=CC=C3	1.33	>50	0.49	1.18
25	O=C(CNCCC(C)C)N1CCC2=C(C=CS2)C1C3=NC(C)=CC=C3	4.62	15.3		4.25
26	O=C(NCCC(C)C)N1CCC2=C(C=CS2)C1C3=NC(C)=CC=C3	>25	6.1
27	O=C(C)N1CCC2=C(C=CS2)[C@H]1C3=NC(C)=CC=C3	>25	>100
28	O=C(CNCC(C)C)N1CCC2=C(C=CS2)[C@H]1C3=NC(C)=CC=C3	>25	>100	>10	>30
29	O=C(C)N1CCC2=C(C=CS2)[C@@H]1C3=NC(C)=CC=C3	7.45	>100		1.29
30	O=C(CNCC(C)C)N1CCC2=C(C=CS2)[C@@H]1C3=NC(C)=CC=C3	0.75	>100	0.076	0.099
31	O=C(C)N1CCC2=C(C=CS2)C1C3=CC=CC=C3OC	11.86	16.5
32	O=C(CNCC(C)CC)N1CCC2=C(C=CS2)C1C3=CC=CC=C3OC	8.09	7.6
33	O=C(C)N1CCC2=C(C=CS2)C1C3=CC=CC=C3O	>25	>100
34	O=C(CNCC(C)CC)N1CCC2=C(C=CS2)C1C3=CC=CC=C3O	4.79	6.1
35	O=C(C)N1CCC2=C(C=CS2)C1C3CCCCC3	>25
36	O=C(CNCC(C)CC)N1CCC2=C(C=CS2)C1C3CCCCC3	>25
37	CC(N1CCC2=C(C=CC=C2)C1C3=CC=CC=C3)=O	>25	>50
38	O=C(CNCC(C)CC)N1CCC2=C(C=CC=C2)C1C3=CC=CC=C3	7.01	8.1
39	O=C(CNCC(C)C)N1CCC2=C(C=CC=C2)C1C3=CC=CC=C3	6.02	>100		2.59
40	O=C(NCCC(C)C)N1CCC2=C(C=CC=C2)C1C3=CC=CC=C3	>25	1.8
41	O=C(NCCOC)N1CCC2=C(C=CC=C2)C1C3=CC=CC=C3	>25	20.2
42	O=C(CNCC(C)C)N1CCC2=C(C=CC=C2)[C@H]1C3=CC=CC=C3	>25	>100
43	O=C(CNCC(C)C)N1CCC2=C(C=CC=C2)[C@@H]1C3=CC=CC=C3	2.77	>100		0.8
44	O=C(CNCC(C)CC)N1CCC2=C(C=C(OC)C(OC)=C2)[C@@H]1C3=CC=CC=C3	>25	>100
45	O=C(CNCC(C)CC)N1CCC2=C(C=C(Cl)C=C2)[C@@H]1C3=CC=CC=C3	4.22	15.4		6.44
46	C=CC(N(C1C2=CC=CC=C2)CCN3C1=CC=C3)=O	>25	>100
47	CC(N1CCCCC1C2=CC=CC=C2)=O	>25	>50
48	O=C(C=C)N1CCCCC1C2=CC=CC=C2	>25	>100
49	O=C(C=C)N1CCCCC1C2=NC=CC=C2	>25	>100
50	O=C(CNCC(CC)C)N1CCCCC1C2=NC=CC=C2	>25	>100
