# Supplementary material for: Design, Synthesis, and Evaluation of Inhibitors of Hedgehog Acyltransferase
Source: J Med Chem. 2024 Jan 10;67(2):1061–78. doi: 10.1021/acs.jmedchem.3c01363 (PMC10823475; doi:10.1021/acs.jmedchem.3c01363)
Supplement: Supplementary file 3 — jm3c01363_si_003.zip [file jm3c01363_si_003.zip]

Archive with 3 entries (3 files):
- 28 top 5 pose.pdb
- 43 top 5 pose.pdb
- compound 3R docking.pdb
