# Supplementary material for: Design, Synthesis, and Evaluation of Inhibitors of Hedgehog Acyltransferase
Source: J Med Chem. 2024 Jan 10;67(2):1061–78. doi: 10.1021/acs.jmedchem.3c01363 (PMC10823475; doi:10.1021/acs.jmedchem.3c01363)
Supplement: Supplementary file 3 — jm3c01363_si_003.zip [file jm3c01363_si_003.zip › compound 3R docking.pdb]

HEADER                                                        hhat_mb1
REMARK  99                                                                      
REMARK  99 MOE v2022.02 (Chemical Computing Group ULC) Sun Sep 24 12:12:48 2023 
SEQRES   1    486  MET LEU PRO ARG TRP GLU LEU ALA LEU TYR LEU LEU ALA
SEQRES   2    486  SER LEU GLY PHE HIS PHE TYR SER PHE TYR GLU VAL TYR
SEQRES   3    486  LYS VAL SER ARG GLU HIS GLU GLU GLU LEU ASP GLN GLU
SEQRES   4    486  PHE GLU LEU GLU THR ASP THR LEU PHE GLY GLY LEU LYS
SEQRES   5    486  LYS ASP ALA THR ASP PHE GLU TRP SER PHE TRP MET GLU
SEQRES   6    486  TRP GLY LYS GLN TRP LEU VAL TRP LEU LEU LEU GLY HIS
SEQRES   7    486  MET VAL VAL SER GLN MET ALA THR LEU LEU ALA ARG LYS
SEQRES   8    486  HIS ARG PRO TRP ILE LEU MET LEU TYR GLY MET TRP ALA
SEQRES   9    486  CYS TRP CYS VAL LEU GLY THR PRO GLY VAL ALA MET VAL
SEQRES  10    486  LEU LEU HIS THR THR ILE SER PHE CYS VAL ALA GLN PHE
SEQRES  11    486  ARG SER GLN LEU LEU THR TRP LEU CYS SER LEU LEU LEU
SEQRES  12    486  LEU SER THR LEU ARG LEU GLN GLY VAL GLU GLU VAL LYS
SEQRES  13    486  ARG ARG TRP TYR LYS THR GLU ASN GLU TYR TYR LEU LEU
SEQRES  14    486  GLN PHE THR LEU THR VAL ARG CYS LEU TYR TYR THR ASN
SEQRES  15    486  PHE SER LEU GLU LEU CYS TRP THR SER TYR SER PHE PRO
SEQRES  16    486  TRP MET LEU ALA TYR VAL PHE TYR TYR PRO VAL LEU HIS
SEQRES  17    486  ASN GLY PRO ILE LEU SER PHE SER GLU PHE ILE LYS GLN
SEQRES  18    486  MET GLN GLN GLN GLU HIS ASP SER LEU LYS ALA SER LEU
SEQRES  19    486  CYS VAL LEU ALA LEU GLY LEU GLY ARG LEU LEU CYS TRP
SEQRES  20    486  TRP TRP LEU ALA GLU LEU MET ALA HIS LEU MET TYR MET
SEQRES  21    486  HIS ALA ILE TYR SER SER ILE PRO LEU LEU GLU THR VAL
SEQRES  22    486  SER CYS TRP THR LEU GLY GLY LEU ALA LEU ALA GLN VAL
SEQRES  23    486  LEU PHE PHE TYR VAL LYS TYR LEU VAL LEU PHE GLY VAL
SEQRES  24    486  PRO ALA LEU LEU MET ARG LEU ASP GLY LEU THR PRO PRO
SEQRES  25    486  ALA LEU PRO ARG CYS VAL SER THR MET PHE SER PHE THR
SEQRES  26    486  GLY MET TRP ARG TYR PHE ASP VAL GLY LEU HIS ASN PHE
SEQRES  27    486  LEU ILE ARG TYR VAL TYR ILE PRO VAL GLY GLY SER GLN
SEQRES  28    486  HIS GLY LEU LEU GLY THR LEU PHE SER THR ALA MET THR
SEQRES  29    486  PHE ALA PHE VAL SER TYR TRP HIS GLY GLY TYR ASP TYR
SEQRES  30    486  LEU TRP CYS TRP ALA ALA LEU ASN TRP LEU GLY VAL THR
SEQRES  31    486  VAL GLU ASN GLY VAL ARG ARG LEU VAL GLU THR PRO CYS
SEQRES  32    486  ILE GLN ASP SER LEU ALA ARG TYR PHE SER PRO GLN ALA
SEQRES  33    486  ARG ARG ARG PHE HIS ALA ALA LEU ALA SER CYS SER THR
SEQRES  34    486  SER MET LEU ILE LEU SER ASN LEU VAL PHE LEU GLY GLY
SEQRES  35    486  ASN GLU VAL GLY LYS THR TYR TRP ASN ARG ILE PHE ILE
SEQRES  36    486  GLN GLY TRP PRO TRP VAL THR LEU SER VAL LEU GLY PHE
SEQRES  37    486  LEU TYR CYS TYR SER HIS VAL GLY ILE ALA TRP ALA GLN
SEQRES  38    486  THR TYR ALA THR ASP
HELIX    1   1 ARG      4  GLU     31  1               Generated by MOE   28
HELIX    2   2 GLU     33  GLU     39  1               Generated by MOE    7
HELIX    3   3 PHE     58  GLN     69  1               Generated by MOE   12
HELIX    4   4 LEU     71  LEU     88  1               Generated by MOE   18
HELIX    5   5 ARG     93  LEU    109  1               Generated by MOE   17
HELIX    6   6 THR    111  ALA    128  1               Generated by MOE   18
HELIX    7   7 GLN    133  SER    145  1               Generated by MOE   13
HELIX    8   8 GLN    150  TRP    159  1               Generated by MOE   10
HELIX    9   9 GLU    163  LEU    187  1               Generated by MOE   25
HELIX   10  10 PHE    201  VAL    208  1               Generated by MOE    8
HELIX   11  11 TYR    211  VAL    213  5               Generated by MOE    3
HELIX   12  12 PHE    222  MET    229  1               Generated by MOE    8
HELIX   13  13 LEU    237  HIS    263  1               Generated by MOE   27
HELIX   14  14 MET    267  SER    272  1               Generated by MOE    6
HELIX   15  15 ILE    274  GLU    278  1               Generated by MOE    5
HELIX   16  16 CYS    282  ASP    314  1               Generated by MOE   33
HELIX   17  17 PHE    331  TYR    337  1               Generated by MOE    7
HELIX   18  18 VAL    340  TYR    349  1               Generated by MOE   10
HELIX   19  19 ILE    352  VAL    354  5               Generated by MOE    3
HELIX   20  20 LEU    361  HIS    379  1               Generated by MOE   19
HELIX   21  21 ASP    383  VAL    406  1               Generated by MOE   24
HELIX   22  22 PRO    409  TYR    418  1               Generated by MOE   10
HELIX   23  23 PRO    421  PHE    461  1               Generated by MOE   41
HELIX   24  24 VAL    468  THR    492  1               Generated by MOE   25
ATOM      1  N   MET     1     187.242 189.229 199.369  1.00126.56           N1+
ATOM      2  CA  MET     1     186.232 189.405 200.449  1.00126.56           C  
ATOM      3  C   MET     1     186.005 190.889 200.713  1.00126.56           C  
ATOM      4  O   MET     1     186.714 191.507 201.506  1.00126.56           O  
ATOM      5  CB  MET     1     186.687 188.703 201.729  1.00126.56           C  
ATOM      6  CG  MET     1     185.672 188.731 202.865  1.00126.56           C  
ATOM      7  SD  MET     1     184.089 187.978 202.438  1.00126.56           S  
ATOM      8  CE  MET     1     183.148 189.405 201.907  1.00126.56           C  
ATOM      9  H1  MET     1     187.503 188.379 199.342  1.00126.56           H  
ATOM     10  H2  MET     1     186.882 189.453 198.587  1.00126.56           H  
ATOM     11  H3  MET     1     187.945 189.750 199.531  1.00126.56           H  
ATOM     12  HA  MET     1     185.397 189.002 200.163  1.00126.56           H  
ATOM     13  HB2 MET     1     186.874 187.773 201.524  1.00126.56           H  
ATOM     14  HB3 MET     1     187.495 189.134 202.049  1.00126.56           H  
ATOM     15  HG2 MET     1     186.036 188.247 203.623  1.00126.56           H  
ATOM     16  HG3 MET     1     185.505 189.653 203.114  1.00126.56           H  
ATOM     17  HE1 MET     1     182.214 189.155 201.830  1.00126.56           H  
ATOM     18  HE2 MET     1     183.246 190.107 202.568  1.00126.56           H  
ATOM     19  HE3 MET     1     183.481 189.706 201.049  1.00126.56           H  
ATOM     20  N   LEU     2     185.009 191.455 200.041  1.00125.18           N  
ATOM     21  CA  LEU     2     184.693 192.871 200.161  1.00125.18           C  
ATOM     22  C   LEU     2     184.343 193.191 201.609  1.00125.18           C  
ATOM     23  O   LEU     2     184.172 192.272 202.419  1.00125.18           O  
ATOM     24  CB  LEU     2     183.527 193.236 199.239  1.00125.18           C  
ATOM     25  CG  LEU     2     183.826 193.871 197.876  1.00125.18           C  
ATOM     26  CD1 LEU     2     182.513 194.204 197.185  1.00125.18           C  
ATOM     27  CD2 LEU     2     184.702 195.119 197.959  1.00125.18           C  
ATOM     28  H   LEU     2     184.494 191.029 199.500  1.00125.18           H  
ATOM     29  HA  LEU     2     185.471 193.391 199.915  1.00125.18           H  
ATOM     30  HB2 LEU     2     183.023 192.426 199.062  1.00125.18           H  
ATOM     31  HB3 LEU     2     182.957 193.859 199.716  1.00125.18           H  
ATOM     32  HG  LEU     2     184.290 193.221 197.325  1.00125.18           H  
ATOM     33 HD11 LEU     2     182.702 194.614 196.327  1.00125.18           H  
ATOM     34 HD12 LEU     2     182.005 193.388 197.057  1.00125.18           H  
ATOM     35 HD13 LEU     2     182.013 194.820 197.743  1.00125.18           H  
ATOM     36 HD21 LEU     2     184.964 195.369 197.058  1.00125.18           H  
ATOM     37 HD22 LEU     2     184.193 195.838 198.363  1.00125.18           H  
ATOM     38 HD23 LEU     2     185.493 194.932 198.486  1.00125.18           H  
ATOM     39  N   PRO     3     184.234 194.466 201.978  1.00127.57           N  
ATOM     40  CA  PRO     3     183.778 194.796 203.333  1.00127.57           C  
ATOM     41  C   PRO     3     182.396 194.220 203.603  1.00127.57           C  
ATOM     42  O   PRO     3     181.555 194.122 202.706  1.00127.57           O  
ATOM     43  CB  PRO     3     183.770 196.328 203.343  1.00127.57           C  
ATOM     44  CG  PRO     3     184.737 196.723 202.288  1.00127.57           C  
ATOM     45  CD  PRO     3     184.671 195.659 201.234  1.00127.57           C  
ATOM     46  HA  PRO     3     184.407 194.468 203.995  1.00127.57           H  
ATOM     47  HB2 PRO     3     182.881 196.652 203.133  1.00127.57           H  
ATOM     48  HB3 PRO     3     184.061 196.651 204.210  1.00127.57           H  
ATOM     49  HG2 PRO     3     184.481 197.584 201.921  1.00127.57           H  
ATOM     50  HG3 PRO     3     185.629 196.768 202.665  1.00127.57           H  
ATOM     51  HD2 PRO     3     184.013 195.898 200.566  1.00127.57           H  
ATOM     52  HD3 PRO     3     185.548 195.517 200.844  1.00127.57           H  
ATOM     53  N   ARG     4     182.168 193.837 204.862  1.00122.37           N  
ATOM     54  CA  ARG     4     180.965 193.086 205.210  1.00122.37           C  
ATOM     55  C   ARG     4     179.700 193.792 204.737  1.00122.37           C  
ATOM     56  O   ARG     4     178.747 193.141 204.291  1.00122.37           O  
ATOM     57  CB  ARG     4     180.915 192.863 206.723  1.00122.37           C  
ATOM     58  CG  ARG     4     180.158 191.610 207.149  1.00122.37           C  
ATOM     59  CD  ARG     4     178.715 191.918 207.515  1.00122.37           C  
ATOM     60  NE  ARG     4     177.950 190.709 207.812  1.00122.37           N  
ATOM     61  CZ  ARG     4     177.555 189.828 206.899  1.00122.37           C  
ATOM     62  NH1 ARG     4     176.862 188.758 207.262  1.00122.37           N  
ATOM     63  NH2 ARG     4     177.852 190.013 205.620  1.00122.37           N1+
ATOM     64  H   ARG     4     182.691 193.999 205.524  1.00122.37           H  
ATOM     65  HA  ARG     4     181.005 192.219 204.777  1.00122.37           H  
ATOM     66  HB2 ARG     4     181.823 192.788 207.056  1.00122.37           H  
ATOM     67  HB3 ARG     4     180.479 193.625 207.134  1.00122.37           H  
ATOM     68  HG2 ARG     4     180.159 190.969 206.422  1.00122.37           H  
ATOM     69  HG3 ARG     4     180.591 191.229 207.929  1.00122.37           H  
ATOM     70  HD2 ARG     4     178.700 192.484 208.303  1.00122.37           H  
ATOM     71  HD3 ARG     4     178.287 192.371 206.771  1.00122.37           H  
ATOM     72  HE  ARG     4     177.732 190.563 208.631  1.00122.37           H  
ATOM     73 HH11 ARG     4     176.666 188.632 208.090  1.00122.37           H  
ATOM     74 HH12 ARG     4     176.608 188.189 206.669  1.00122.37           H  
ATOM     75 HH21 ARG     4     178.300 190.704 205.375  1.00122.37           H  
ATOM     76 HH22 ARG     4     177.594 189.439 205.033  1.00122.37           H  
ATOM     77  N   TRP     5     179.668 195.123 204.822  1.00120.59           N  
ATOM     78  CA  TRP     5     178.445 195.841 204.480  1.00120.59           C  
ATOM     79  C   TRP     5     178.118 195.731 202.996  1.00120.59           C  
ATOM     80  O   TRP     5     176.940 195.722 202.625  1.00120.59           O  
ATOM     81  CB  TRP     5     178.562 197.306 204.883  1.00120.59           C  
ATOM     82  CG  TRP     5     179.473 198.078 204.007  1.00120.59           C  
ATOM     83  CD1 TRP     5     180.825 198.182 204.120  1.00120.59           C  
ATOM     84  CD2 TRP     5     179.103 198.854 202.866  1.00120.59           C  
ATOM     85  NE1 TRP     5     181.323 198.982 203.122  1.00120.59           N  
ATOM     86  CE2 TRP     5     180.283 199.408 202.338  1.00120.59           C  
ATOM     87  CE3 TRP     5     177.887 199.138 202.241  1.00120.59           C  
ATOM     88  CZ2 TRP     5     180.284 200.227 201.215  1.00120.59           C  
ATOM     89  CZ3 TRP     5     177.889 199.951 201.128  1.00120.59           C  
ATOM     90  CH2 TRP     5     179.079 200.487 200.626  1.00120.59           C  
ATOM     91  H   TRP     5     180.324 195.622 205.066  1.00120.59           H  
ATOM     92  HA  TRP     5     177.706 195.454 204.976  1.00120.59           H  
ATOM     93  HB2 TRP     5     177.685 197.717 204.836  1.00120.59           H  
ATOM     94  HB3 TRP     5     178.903 197.358 205.790  1.00120.59           H  
ATOM     95  HD1 TRP     5     181.337 197.773 204.780  1.00120.59           H  
ATOM     96  HE1 TRP     5     182.151 199.182 203.007  1.00120.59           H  
ATOM     97  HE3 TRP     5     177.092 198.787 202.571  1.00120.59           H  
ATOM     98  HZ2 TRP     5     181.074 200.585 200.878  1.00120.59           H  
ATOM     99  HZ3 TRP     5     177.085 200.148 200.704  1.00120.59           H  
ATOM    100  HH2 TRP     5     179.050 201.032 199.873  1.00120.59           H  
ATOM    101  N   GLU     6     179.131 195.663 202.132  1.00122.65           N  
ATOM    102  CA  GLU     6     178.864 195.487 200.708  1.00122.65           C  
ATOM    103  C   GLU     6     178.153 194.164 200.451  1.00122.65           C  
ATOM    104  O   GLU     6     177.170 194.104 199.703  1.00122.65           O  
ATOM    105  CB  GLU     6     180.170 195.562 199.918  1.00122.65           C  
ATOM    106  CG  GLU     6     180.621 196.979 199.593  1.00122.65           C  
ATOM    107  CD  GLU     6     179.951 197.540 198.353  1.00122.65           C  
ATOM    108  OE1 GLU     6     180.122 196.951 197.266  1.00122.65           O  
ATOM    109  OE2 GLU     6     179.255 198.570 198.465  1.00122.65           O1-
ATOM    110  H   GLU     6     179.964 195.716 202.340  1.00122.65           H  
ATOM    111  HA  GLU     6     178.284 196.202 200.401  1.00122.65           H  
ATOM    112  HB2 GLU     6     180.873 195.139 200.435  1.00122.65           H  
ATOM    113  HB3 GLU     6     180.053 195.091 199.078  1.00122.65           H  
ATOM    114  HG2 GLU     6     180.399 197.556 200.339  1.00122.65           H  
ATOM    115  HG3 GLU     6     181.579 196.981 199.445  1.00122.65           H  
ATOM    116  N   LEU     7     178.638 193.087 201.071  1.00117.99           N  
ATOM    117  CA  LEU     7     177.971 191.799 200.935  1.00117.99           C  
ATOM    118  C   LEU     7     176.580 191.835 201.549  1.00117.99           C  
ATOM    119  O   LEU     7     175.654 191.195 201.036  1.00117.99           O  
ATOM    120  CB  LEU     7     178.811 190.702 201.589  1.00117.99           C  
ATOM    121  CG  LEU     7     178.402 189.254 201.312  1.00117.99           C  
ATOM    122  CD1 LEU     7     178.054 189.029 199.849  1.00117.99           C  
ATOM    123  CD2 LEU     7     179.506 188.307 201.746  1.00117.99           C  
ATOM    124  H   LEU     7     179.342 193.075 201.565  1.00117.99           H  
ATOM    125  HA  LEU     7     177.884 191.603 199.991  1.00117.99           H  
ATOM    126  HB2 LEU     7     179.728 190.802 201.289  1.00117.99           H  
ATOM    127  HB3 LEU     7     178.776 190.828 202.550  1.00117.99           H  
ATOM    128  HG  LEU     7     177.613 189.048 201.837  1.00117.99           H  
ATOM    129 HD11 LEU     7     177.970 188.075 199.688  1.00117.99           H  
ATOM    130 HD12 LEU     7     177.215 189.472 199.650  1.00117.99           H  
ATOM    131 HD13 LEU     7     178.763 189.393 199.295  1.00117.99           H  
ATOM    132 HD21 LEU     7     179.135 187.415 201.835  1.00117.99           H  
ATOM    133 HD22 LEU     7     180.209 188.308 201.078  1.00117.99           H  
ATOM    134 HD23 LEU     7     179.857 188.605 202.600  1.00117.99           H  
ATOM    135  N   ALA     8     176.415 192.572 202.647  1.00117.56           N  
ATOM    136  CA  ALA     8     175.096 192.705 203.247  1.00117.56           C  
ATOM    137  C   ALA     8     174.128 193.365 202.277  1.00117.56           C  
ATOM    138  O   ALA     8     173.001 192.901 202.093  1.00117.56           O  
ATOM    139  CB  ALA     8     175.194 193.507 204.544  1.00117.56           C  
ATOM    140  H   ALA     8     177.039 193.005 203.051  1.00117.56           H  
ATOM    141  HA  ALA     8     174.753 191.824 203.471  1.00117.56           H  
ATOM    142  HB1 ALA     8     174.314 193.593 204.938  1.00117.56           H  
ATOM    143  HB2 ALA     8     175.787 193.043 205.158  1.00117.56           H  
ATOM    144  HB3 ALA     8     175.551 194.387 204.345  1.00117.56           H  
ATOM    145  N   LEU     9     174.558 194.445 201.630  1.00116.63           N  
ATOM    146  CA  LEU     9     173.682 195.115 200.676  1.00116.63           C  
ATOM    147  C   LEU     9     173.398 194.222 199.478  1.00116.63           C  
ATOM    148  O   LEU     9     172.276 194.214 198.954  1.00116.63           O  
ATOM    149  CB  LEU     9     174.298 196.437 200.237  1.00116.63           C  
ATOM    150  CG  LEU     9     173.359 197.364 199.463  1.00116.63           C  
ATOM    151  CD1 LEU     9     173.658 198.812 199.799  1.00116.63           C  
ATOM    152  CD2 LEU     9     173.470 197.140 197.961  1.00116.63           C  
ATOM    153  H   LEU     9     175.333 194.798 201.719  1.00116.63           H  
ATOM    154  HA  LEU     9     172.833 195.305 201.105  1.00116.63           H  
ATOM    155  HB2 LEU     9     174.604 196.912 201.026  1.00116.63           H  
ATOM    156  HB3 LEU     9     175.054 196.239 199.663  1.00116.63           H  
ATOM    157  HG  LEU     9     172.445 197.174 199.728  1.00116.63           H  
ATOM    158 HD11 LEU     9     173.065 199.382 199.285  1.00116.63           H  
ATOM    159 HD12 LEU     9     173.508 198.948 200.748  1.00116.63           H  
ATOM    160 HD13 LEU     9     174.583 199.007 199.578  1.00116.63           H  
ATOM    161 HD21 LEU     9     172.975 197.838 197.505  1.00116.63           H  
ATOM    162 HD22 LEU     9     174.403 197.177 197.702  1.00116.63           H  
ATOM    163 HD23 LEU     9     173.098 196.273 197.738  1.00116.63           H  
ATOM    164  N   TYR    10     174.402 193.468 199.023  1.00114.64           N  
ATOM    165  CA  TYR    10     174.169 192.506 197.950  1.00114.64           C  
ATOM    166  C   TYR    10     173.073 191.500 198.386  1.00114.64           C  
ATOM    167  O   TYR    10     172.049 191.357 197.723  1.00114.64           O  
ATOM    168  CB  TYR    10     175.458 191.748 197.627  1.00114.64           C  
ATOM    169  CG  TYR    10     176.492 192.547 196.872  1.00114.64           C  
ATOM    170  CD1 TYR    10     176.138 193.352 195.801  1.00114.64           C  
ATOM    171  CD2 TYR    10     177.828 192.489 197.230  1.00114.64           C  
ATOM    172  CE1 TYR    10     177.086 194.079 195.114  1.00114.64           C  
ATOM    173  CE2 TYR    10     178.782 193.209 196.550  1.00114.64           C  
ATOM    174  CZ  TYR    10     178.408 194.002 195.493  1.00114.64           C  
ATOM    175  OH  TYR    10     179.362 194.722 194.814  1.00114.64           O  
ATOM    176  H   TYR    10     175.212 193.495 199.315  1.00114.64           H  
ATOM    177  HA  TYR    10     173.880 192.979 197.155  1.00114.64           H  
ATOM    178  HB2 TYR    10     175.864 191.457 198.458  1.00114.64           H  
ATOM    179  HB3 TYR    10     175.215 190.868 197.030  1.00114.64           H  
ATOM    180  HD1 TYR    10     175.246 193.405 195.543  1.00114.64           H  
ATOM    181  HD2 TYR    10     178.086 191.954 197.945  1.00114.64           H  
ATOM    182  HE1 TYR    10     176.836 194.617 194.397  1.00114.64           H  
ATOM    183  HE2 TYR    10     179.674 193.159 196.806  1.00114.64           H  
ATOM    184  HH  TYR    10     179.739 195.263 195.336  1.00114.64           H  
ATOM    185  N   LEU    11     173.189 190.902 199.578  1.00109.99           N  
ATOM    186  CA  LEU    11     172.196 189.957 200.111  1.00109.99           C  
ATOM    187  C   LEU    11     170.788 190.566 200.177  1.00109.99           C  
ATOM    188  O   LEU    11     169.839 189.952 199.687  1.00109.99           O  
ATOM    189  CB  LEU    11     172.711 189.414 201.458  1.00109.99           C  
ATOM    190  CG  LEU    11     172.022 188.122 201.948  1.00109.99           C  
ATOM    191  CD1 LEU    11     172.898 187.460 203.016  1.00109.99           C  
ATOM    192  CD2 LEU    11     170.647 188.353 202.581  1.00109.99           C  
ATOM    193  H   LEU    11     174.019 191.094 200.130  1.00109.99           H  
ATOM    194  HA  LEU    11     172.120 189.125 199.422  1.00109.99           H  
ATOM    195  HB2 LEU    11     173.771 189.188 201.327  1.00109.99           H  
ATOM    196  HB3 LEU    11     172.634 190.187 202.224  1.00109.99           H  
ATOM    197  HG  LEU    11     171.922 187.427 201.114  1.00109.99           H  
ATOM    198 HD11 LEU    11     172.438 186.526 203.340  1.00109.99           H  
ATOM    199 HD12 LEU    11     173.878 187.233 202.598  1.00109.99           H  
ATOM    200 HD13 LEU    11     173.007 188.126 203.872  1.00109.99           H  
ATOM    201 HD21 LEU    11     170.286 187.430 203.034  1.00109.99           H  
ATOM    202 HD22 LEU    11     170.707 189.129 203.344  1.00109.99           H  
ATOM    203 HD23 LEU    11     169.923 188.645 201.825  1.00109.99           H  
ATOM    204  N   LEU    12     170.678 191.809 200.646  1.00113.16           N  
ATOM    205  CA  LEU    12     169.414 192.536 200.753  1.00113.16           C  
ATOM    206  C   LEU    12     168.760 192.763 199.384  1.00113.16           C  
ATOM    207  O   LEU    12     167.582 192.450 199.212  1.00113.16           O  
ATOM    208  CB  LEU    12     169.645 193.896 201.445  1.00113.16           C  
ATOM    209  CG  LEU    12     169.671 193.964 202.982  1.00113.16           C  
ATOM    210  CD1 LEU    12     168.321 193.531 203.550  1.00113.16           C  
ATOM    211  CD2 LEU    12     170.778 193.158 203.626  1.00113.16           C  
ATOM    212  H   LEU    12     171.520 192.257 200.997  1.00113.16           H  
ATOM    213  HA  LEU    12     168.712 191.938 201.333  1.00113.16           H  
ATOM    214  HB2 LEU    12     170.479 194.280 201.134  1.00113.16           H  
ATOM    215  HB3 LEU    12     168.917 194.476 201.162  1.00113.16           H  
ATOM    216  HG  LEU    12     169.798 194.890 203.237  1.00113.16           H  
ATOM    217 HD11 LEU    12     168.345 193.613 204.517  1.00113.16           H  
ATOM    218 HD12 LEU    12     167.640 194.114 203.183  1.00113.16           H  
ATOM    219 HD13 LEU    12     168.139 192.609 203.306  1.00113.16           H  
ATOM    220 HD21 LEU    12     170.472 192.848 204.489  1.00113.16           H  
ATOM    221 HD22 LEU    12     170.985 192.402 203.059  1.00113.16           H  
ATOM    222 HD23 LEU    12     171.555 193.728 203.741  1.00113.16           H  
ATOM    223  N   ALA    13     169.505 193.283 198.403  1.00111.29           N  
ATOM    224  CA  ALA    13     168.957 193.528 197.069  1.00111.29           C  
ATOM    225  C   ALA    13     168.615 192.216 196.340  1.00111.29           C  
ATOM    226  O   ALA    13     167.574 192.146 195.686  1.00111.29           O  
ATOM    227  CB  ALA    13     169.937 194.383 196.256  1.00111.29           C  
ATOM    228  H   ALA    13     170.483 193.490 198.584  1.00111.29           H  
ATOM    229  HA  ALA    13     168.027 194.091 197.175  1.00111.29           H  
ATOM    230  HB1 ALA    13     169.573 194.480 195.362  1.00111.29           H  
ATOM    231  HB2 ALA    13     170.037 195.254 196.670  1.00111.29           H  
ATOM    232  HB3 ALA    13     170.793 193.933 196.218  1.00111.29           H  
ATOM    233  N   SER    14     169.449 191.178 196.495  1.00106.90           N  
ATOM    234  CA  SER    14     169.253 189.853 195.887  1.00106.90           C  
ATOM    235  C   SER    14     167.955 189.202 196.369  1.00106.90           C  
ATOM    236  O   SER    14     167.070 188.899 195.568  1.00106.90           O  
ATOM    237  CB  SER    14     170.459 188.951 196.183  1.00106.90           C  
ATOM    238  OG  SER    14     170.459 187.830 195.323  1.00106.90           O  
ATOM    239  H   SER    14     170.278 191.317 197.067  1.00106.90           H  
ATOM    240  HA  SER    14     169.179 189.970 194.811  1.00106.90           H  
ATOM    241  HB2 SER    14     171.381 189.503 196.017  1.00106.90           H  
ATOM    242  HB3 SER    14     170.436 188.625 197.224  1.00106.90           H  
ATOM    243  HG  SER    14     171.228 187.287 195.522  1.00106.90           H  
ATOM    244  N   LEU    15     167.756 189.152 197.692  1.00104.84           N  
ATOM    245  CA  LEU    15     166.511 188.686 198.302  1.00104.84           C  
ATOM    246  C   LEU    15     165.317 189.563 197.882  1.00104.84           C  
ATOM    247  O   LEU    15     164.256 189.041 197.537  1.00104.84           O  
ATOM    248  CB  LEU    15     166.714 188.685 199.829  1.00104.84           C  
ATOM    249  CG  LEU    15     165.546 188.077 200.627  1.00104.84           C  
ATOM    250  CD1 LEU    15     165.455 186.562 200.431  1.00104.84           C  
ATOM    251  CD2 LEU    15     165.745 188.348 202.118  1.00104.84           C  
ATOM    252  H   LEU    15     168.498 189.473 198.307  1.00104.84           H  
ATOM    253  HA  LEU    15     166.321 187.670 197.955  1.00104.84           H  
ATOM    254  HB2 LEU    15     167.623 188.129 200.067  1.00104.84           H  
ATOM    255  HB3 LEU    15     166.864 189.716 200.155  1.00104.84           H  
ATOM    256  HG  LEU    15     164.607 188.535 200.319  1.00104.84           H  
ATOM    257 HD11 LEU    15     164.633 186.166 201.027  1.00104.84           H  
ATOM    258 HD12 LEU    15     165.268 186.334 199.383  1.00104.84           H  
ATOM    259 HD13 LEU    15     166.386 186.086 200.739  1.00104.84           H  
ATOM    260 HD21 LEU    15     164.915 187.926 202.684  1.00104.84           H  
ATOM    261 HD22 LEU    15     166.679 187.901 202.459  1.00104.84           H  
ATOM    262 HD23 LEU    15     165.777 189.424 202.294  1.00104.84           H  
ATOM    263  N   GLY    16     165.515 190.885 197.847  1.00107.36           N  
ATOM    264  CA  GLY    16     164.491 191.872 197.514  1.00107.36           C  
ATOM    265  C   GLY    16     163.867 191.681 196.131  1.00107.36           C  
ATOM    266  O   GLY    16     162.644 191.574 196.035  1.00107.36           O  
ATOM    267  H   GLY    16     166.417 191.236 198.153  1.00107.36           H  
ATOM    268  HA2 GLY    16     163.697 191.827 198.260  1.00107.36           H  
ATOM    269  HA3 GLY    16     164.942 192.864 197.549  1.00107.36           H  
ATOM    270  N   PHE    17     164.665 191.570 195.060  1.00107.41           N  
ATOM    271  CA  PHE    17     164.086 191.370 193.725  1.00107.41           C  
ATOM    272  C   PHE    17     163.577 189.954 193.489  1.00107.41           C  
ATOM    273  O   PHE    17     162.590 189.779 192.772  1.00107.41           O  
ATOM    274  CB  PHE    17     165.034 191.773 192.602  1.00107.41           C  
ATOM    275  CG  PHE    17     166.212 190.869 192.273  1.00107.41           C  
ATOM    276  CD2 PHE    17     167.515 191.231 192.657  1.00107.41           C  
ATOM    277  CD1 PHE    17     166.009 189.676 191.547  1.00107.41           C  
ATOM    278  CE2 PHE    17     168.599 190.383 192.367  1.00107.41           C  
ATOM    279  CE1 PHE    17     167.087 188.814 191.284  1.00107.41           C  
ATOM    280  CZ  PHE    17     168.379 189.161 191.710  1.00107.41           C  
ATOM    281  H   PHE    17     165.674 191.622 195.175  1.00107.41           H  
ATOM    282  HA  PHE    17     163.220 192.027 193.641  1.00107.41           H  
ATOM    283  HB2 PHE    17     164.447 191.900 191.731  1.00107.41           H  
ATOM    284  HB3 PHE    17     165.317 192.784 192.718  1.00107.41           H  
ATOM    285  HD1 PHE    17     165.019 189.407 191.208  1.00107.41           H  
ATOM    286  HD2 PHE    17     167.684 192.161 193.178  1.00107.41           H  
ATOM    287  HE1 PHE    17     166.925 187.883 190.758  1.00107.41           H  
ATOM    288  HE2 PHE    17     169.599 190.656 192.666  1.00107.41           H  
ATOM    289  HZ  PHE    17     169.208 188.498 191.512  1.00107.41           H  
ATOM    290  N   HIS    18     164.221 188.955 194.096  1.00100.50           N  
ATOM    291  CA  HIS    18     163.807 187.558 194.004  1.00100.50           C  
ATOM    292  C   HIS    18     162.370 187.397 194.511  1.00100.50           C  
ATOM    293  O   HIS    18     161.510 186.887 193.792  1.00100.50           O  
ATOM    294  CB  HIS    18     164.821 186.728 194.797  1.00100.50           C  
ATOM    295  CG  HIS    18     164.640 185.245 194.685  1.00100.50           C  
ATOM    296  ND1 HIS    18     165.447 184.407 193.920  1.00100.50           N  
ATOM    297  CD2 HIS    18     163.727 184.494 195.366  1.00100.50           C  
ATOM    298  CE1 HIS    18     165.024 183.165 194.172  1.00100.50           C  
ATOM    299  NE2 HIS    18     163.983 183.188 195.023  1.00100.50           N  
ATOM    300  H   HIS    18     165.059 189.168 194.627  1.00100.50           H  
ATOM    301  HA  HIS    18     163.829 187.237 192.961  1.00100.50           H  
ATOM    302  HB2 HIS    18     165.820 186.956 194.423  1.00100.50           H  
ATOM    303  HB3 HIS    18     164.788 187.006 195.851  1.00100.50           H  
ATOM    304  HD2 HIS    18     162.972 184.859 196.050  1.00100.50           H  
ATOM    305  HE2 HIS    18     163.489 182.372 195.357  1.00100.50           H  
ATOM    306  HE1 HIS    18     165.472 182.272 193.755  1.00100.50           H  
ATOM    307  N   PHE    19     162.062 188.008 195.660  1.00102.73           N  
ATOM    308  CA  PHE    19     160.700 188.060 196.185  1.00102.73           C  
ATOM    309  C   PHE    19     159.796 189.088 195.488  1.00102.73           C  
ATOM    310  O   PHE    19     158.616 188.777 195.317  1.00102.73           O  
ATOM    311  CB  PHE    19     160.728 188.215 197.710  1.00102.73           C  
ATOM    312  CG  PHE    19     160.932 186.881 198.407  1.00102.73           C  
ATOM    313  CD1 PHE    19     162.227 186.371 198.616  1.00102.73           C  
ATOM    314  CD2 PHE    19     159.813 186.110 198.780  1.00102.73           C  
ATOM    315  CE1 PHE    19     162.403 185.104 199.201  1.00102.73           C  
ATOM    316  CE2 PHE    19     159.989 184.846 199.371  1.00102.73           C  
ATOM    317  CZ  PHE    19     161.285 184.345 199.584  1.00102.73           C  
ATOM    318  H   PHE    19     162.804 188.457 196.191  1.00102.73           H  
ATOM    319  HA  PHE    19     160.235 187.094 195.986  1.00102.73           H  
ATOM    320  HB2 PHE    19     161.508 188.918 198.004  1.00102.73           H  
ATOM    321  HB3 PHE    19     159.774 188.628 198.041  1.00102.73           H  
ATOM    322  HD1 PHE    19     163.089 186.950 198.319  1.00102.73           H  
ATOM    323  HD2 PHE    19     158.815 186.486 198.605  1.00102.73           H  
ATOM    324  HE1 PHE    19     163.399 184.713 199.359  1.00102.73           H  
ATOM    325  HE2 PHE    19     159.129 184.258 199.657  1.00102.73           H  
ATOM    326  HZ  PHE    19     161.421 183.373 200.038  1.00102.73           H  
ATOM    327  N   TYR    20     160.301 190.219 194.959  1.00107.35           N  
ATOM    328  CA  TYR    20     159.440 191.118 194.201  1.00107.35           C  
ATOM    329  C   TYR    20     158.919 190.427 192.949  1.00107.35           C  
ATOM    330  O   TYR    20     157.747 190.582 192.576  1.00107.35           O  
ATOM    331  CB  TYR    20     160.210 192.389 193.842  1.00107.35           C  
ATOM    332  CG  TYR    20     159.407 193.404 193.067  1.00107.35           C  
ATOM    333  CD1 TYR    20     158.277 193.985 193.616  1.00107.35           C  
ATOM    334  CD2 TYR    20     159.785 193.785 191.789  1.00107.35           C  
ATOM    335  CE1 TYR    20     157.542 194.913 192.913  1.00107.35           C  
ATOM    336  CE2 TYR    20     159.057 194.711 191.078  1.00107.35           C  
ATOM    337  CZ  TYR    20     157.937 195.272 191.644  1.00107.35           C  
ATOM    338  OH  TYR    20     157.207 196.198 190.938  1.00107.35           O  
ATOM    339  H   TYR    20     161.260 190.487 195.154  1.00107.35           H  
ATOM    340  HA  TYR    20     158.680 191.370 194.748  1.00107.35           H  
ATOM    341  HB2 TYR    20     160.510 192.814 194.661  1.00107.35           H  
ATOM    342  HB3 TYR    20     160.977 192.146 193.300  1.00107.35           H  
ATOM    343  HD1 TYR    20     158.008 193.743 194.473  1.00107.35           H  
ATOM    344  HD2 TYR    20     160.542 193.406 191.404  1.00107.35           H  
ATOM    345  HE1 TYR    20     156.784 195.294 193.293  1.00107.35           H  
ATOM    346  HE2 TYR    20     159.322 194.956 190.221  1.00107.35           H  
ATOM    347  HH  TYR    20     157.556 196.323 190.184  1.00107.35           H  
ATOM    348  N   SER    21     159.777 189.648 192.292  1.00104.85           N  
ATOM    349  CA  SER    21     159.342 188.912 191.113  1.00104.85           C  
ATOM    350  C   SER    21     158.275 187.885 191.474  1.00104.85           C  
ATOM    351  O   SER    21     157.301 187.700 190.733  1.00104.85           O  
ATOM    352  CB  SER    21     160.545 188.244 190.455  1.00104.85           C  
ATOM    353  OG  SER    21     161.583 189.181 190.238  1.00104.85           O  
ATOM    354  H   SER    21     160.602 189.531 192.506  1.00104.85           H  
ATOM    355  HA  SER    21     158.958 189.534 190.475  1.00104.85           H  
ATOM    356  HB2 SER    21     160.868 187.523 191.018  1.00104.85           H  
ATOM    357  HB3 SER    21     160.270 187.906 189.595  1.00104.85           H  
ATOM    358  HG  SER    21     161.834 189.506 190.971  1.00104.85           H  
ATOM    359  N   PHE    22     158.439 187.208 192.611  1.00 99.36           N  
ATOM    360  CA  PHE    22     157.415 186.259 193.062  1.00 99.36           C  
ATOM    361  C   PHE    22     156.097 187.007 193.304  1.00 99.36           C  
ATOM    362  O   PHE    22     155.020 186.483 193.000  1.00 99.36           O  
ATOM    363  CB  PHE    22     157.868 185.520 194.337  1.00 99.36           C  
ATOM    364  CG  PHE    22     158.677 184.242 194.148  1.00 99.36           C  
ATOM    365  CD1 PHE    22     159.782 184.188 193.276  1.00 99.36           C  
ATOM    366  CD2 PHE    22     158.330 183.092 194.886  1.00 99.36           C  
ATOM    367  CE1 PHE    22     160.523 182.999 193.139  1.00 99.36           C  
ATOM    368  CE2 PHE    22     159.063 181.900 194.742  1.00 99.36           C  
ATOM    369  CZ  PHE    22     160.162 181.854 193.870  1.00 99.36           C  
ATOM    370  H   PHE    22     159.250 187.378 193.193  1.00 99.36           H  
ATOM    371  HA  PHE    22     157.225 185.524 192.278  1.00 99.36           H  
ATOM    372  HB2 PHE    22     158.435 186.198 194.972  1.00 99.36           H  
ATOM    373  HB3 PHE    22     156.969 185.254 194.896  1.00 99.36           H  
ATOM    374  HD1 PHE    22     160.077 185.059 192.712  1.00 99.36           H  
ATOM    375  HD2 PHE    22     157.487 183.115 195.562  1.00 99.36           H  
ATOM    376  HE1 PHE    22     161.370 182.969 192.470  1.00 99.36           H  
ATOM    377  HE2 PHE    22     158.778 181.020 195.302  1.00 99.36           H  
ATOM    378  HZ  PHE    22     160.721 180.936 193.760  1.00 99.36           H  
ATOM    379  N   TYR    23     156.168 188.212 193.866  1.00108.31           N  
ATOM    380  CA  TYR    23     154.960 188.993 194.106  1.00108.31           C  
ATOM    381  C   TYR    23     154.263 189.327 192.793  1.00108.31           C  
ATOM    382  O   TYR    23     153.033 189.240 192.687  1.00108.31           O  
ATOM    383  CB  TYR    23     155.323 190.262 194.877  1.00108.31           C  
ATOM    384  CG  TYR    23     154.156 191.141 195.254  1.00108.31           C  
ATOM    385  CD1 TYR    23     153.039 190.614 195.882  1.00108.31           C  
ATOM    386  CD2 TYR    23     154.191 192.506 195.017  1.00108.31           C  
ATOM    387  CE1 TYR    23     151.978 191.418 196.239  1.00108.31           C  
ATOM    388  CE2 TYR    23     153.138 193.318 195.374  1.00108.31           C  
ATOM    389  CZ  TYR    23     152.033 192.769 195.985  1.00108.31           C  
ATOM    390  OH  TYR    23     150.977 193.575 196.341  1.00108.31           O  
ATOM    391  H   TYR    23     156.896 188.595 194.116  1.00108.31           H  
ATOM    392  HA  TYR    23     154.348 188.472 194.648  1.00108.31           H  
ATOM    393  HB2 TYR    23     155.772 190.005 195.698  1.00108.31           H  
ATOM    394  HB3 TYR    23     155.923 190.792 194.331  1.00108.31           H  
ATOM    395  HD1 TYR    23     152.999 189.701 196.054  1.00108.31           H  
ATOM    396  HD2 TYR    23     154.936 192.880 194.603  1.00108.31           H  
ATOM    397  HE1 TYR    23     151.231 191.050 196.653  1.00108.31           H  
ATOM    398  HE2 TYR    23     153.172 194.231 195.201  1.00108.31           H  
ATOM    399  HH  TYR    23     150.573 193.246 197.000  1.00108.31           H  
ATOM    400  N   GLU    24     155.038 189.700 191.775  1.00108.03           N  
ATOM    401  CA  GLU    24     154.445 189.969 190.469  1.00108.03           C  
ATOM    402  C   GLU    24     153.795 188.715 189.892  1.00108.03           C  
ATOM    403  O   GLU    24     152.690 188.774 189.331  1.00108.03           O  
ATOM    404  CB  GLU    24     155.508 190.510 189.514  1.00108.03           C  
ATOM    405  CG  GLU    24     154.968 190.943 188.160  1.00108.03           C  
ATOM    406  CD  GLU    24     154.068 192.160 188.253  1.00108.03           C  
ATOM    407  OE1 GLU    24     154.028 192.789 189.331  1.00108.03           O  
ATOM    408  OE2 GLU    24     153.401 192.489 187.250  1.00108.03           O1-
ATOM    409  H   GLU    24     155.891 189.804 191.814  1.00108.03           H  
ATOM    410  HA  GLU    24     153.757 190.645 190.568  1.00108.03           H  
ATOM    411  HB2 GLU    24     155.931 191.281 189.923  1.00108.03           H  
ATOM    412  HB3 GLU    24     156.169 189.817 189.359  1.00108.03           H  
ATOM    413  HG2 GLU    24     155.713 191.167 187.581  1.00108.03           H  
ATOM    414  HG3 GLU    24     154.454 190.219 187.771  1.00108.03           H  
ATOM    415  N   VAL    25     154.470 187.569 190.011  1.00103.30           N  
ATOM    416  CA  VAL    25     153.904 186.330 189.484  1.00103.30           C  
ATOM    417  C   VAL    25     152.603 186.007 190.201  1.00103.30           C  
ATOM    418  O   VAL    25     151.637 185.549 189.586  1.00103.30           O  
ATOM    419  CB  VAL    25     154.908 185.170 189.604  1.00103.30           C  
ATOM    420  CG1 VAL    25     154.178 183.840 189.527  1.00103.30           C  
ATOM    421  CG2 VAL    25     155.959 185.254 188.517  1.00103.30           C  
ATOM    422  H   VAL    25     155.241 187.485 190.385  1.00103.30           H  
ATOM    423  HA  VAL    25     153.710 186.452 188.542  1.00103.30           H  
ATOM    424  HB  VAL    25     155.355 185.221 190.463  1.00103.30           H  
ATOM    425 HG11 VAL    25     154.821 183.143 189.323  1.00103.30           H  
ATOM    426 HG12 VAL    25     153.756 183.654 190.381  1.00103.30           H  
ATOM    427 HG13 VAL    25     153.511 183.883 188.825  1.00103.30           H  
ATOM    428 HG21 VAL    25     156.576 184.512 188.613  1.00103.30           H  
ATOM    429 HG22 VAL    25     155.522 185.211 187.652  1.00103.30           H  
ATOM    430 HG23 VAL    25     156.436 186.094 188.605  1.00103.30           H  
ATOM    431  N   TYR    26     152.565 186.222 191.515  1.00108.85           N  
ATOM    432  CA  TYR    26     151.344 185.972 192.272  1.00108.85           C  
ATOM    433  C   TYR    26     150.219 186.886 191.809  1.00108.85           C  
ATOM    434  O   TYR    26     149.069 186.450 191.669  1.00108.85           O  
ATOM    435  CB  TYR    26     151.618 186.159 193.763  1.00108.85           C  
ATOM    436  CG  TYR    26     150.383 186.229 194.629  1.00108.85           C  
ATOM    437  CD1 TYR    26     149.374 185.287 194.511  1.00108.85           C  
ATOM    438  CD2 TYR    26     150.239 187.226 195.581  1.00108.85           C  
ATOM    439  CE1 TYR    26     148.251 185.345 195.307  1.00108.85           C  
ATOM    440  CE2 TYR    26     149.121 187.291 196.380  1.00108.85           C  
ATOM    441  CZ  TYR    26     148.131 186.349 196.239  1.00108.85           C  
ATOM    442  OH  TYR    26     147.014 186.412 197.035  1.00108.85           O  
ATOM    443  H   TYR    26     153.226 186.508 191.986  1.00108.85           H  
ATOM    444  HA  TYR    26     151.064 185.054 192.130  1.00108.85           H  
ATOM    445  HB2 TYR    26     152.154 185.413 194.075  1.00108.85           H  
ATOM    446  HB3 TYR    26     152.110 186.987 193.886  1.00108.85           H  
ATOM    447  HD1 TYR    26     149.453 184.608 193.881  1.00108.85           H  
ATOM    448  HD2 TYR    26     150.908 187.865 195.678  1.00108.85           H  
ATOM    449  HE1 TYR    26     147.579 184.709 195.215  1.00108.85           H  
ATOM    450  HE2 TYR    26     149.037 187.969 197.011  1.00108.85           H  
ATOM    451  HH  TYR    26     147.069 187.070 197.555  1.00108.85           H  
ATOM    452  N   LYS    27     150.529 188.162 191.572  1.00108.65           N  
ATOM    453  CA  LYS    27     149.514 189.072 191.054  1.00108.65           C  
ATOM    454  C   LYS    27     148.931 188.545 189.752  1.00108.65           C  
ATOM    455  O   LYS    27     147.709 188.428 189.606  1.00108.65           O  
ATOM    456  CB  LYS    27     150.102 190.464 190.837  1.00108.65           C  
ATOM    457  CG  LYS    27     150.202 191.311 192.086  1.00108.65           C  
ATOM    458  CD  LYS    27     150.401 192.770 191.722  1.00108.65           C  
ATOM    459  CE  LYS    27     150.584 193.628 192.952  1.00108.65           C  
ATOM    460  NZ  LYS    27     149.390 193.604 193.839  1.00108.65           N1+
ATOM    461  H   LYS    27     151.302 188.516 191.700  1.00108.65           H  
ATOM    462  HA  LYS    27     148.794 189.145 191.699  1.00108.65           H  
ATOM    463  HB2 LYS    27     150.997 190.370 190.474  1.00108.65           H  
ATOM    464  HB3 LYS    27     149.542 190.941 190.204  1.00108.65           H  
ATOM    465  HG2 LYS    27     149.381 191.230 192.598  1.00108.65           H  
ATOM    466  HG3 LYS    27     150.961 191.019 192.614  1.00108.65           H  
ATOM    467  HD2 LYS    27     151.194 192.857 191.170  1.00108.65           H  
ATOM    468  HD3 LYS    27     149.621 193.090 191.242  1.00108.65           H  
ATOM    469  HE2 LYS    27     151.342 193.294 193.449  1.00108.65           H  
ATOM    470  HE3 LYS    27     150.740 194.546 192.680  1.00108.65           H  
ATOM    471  HZ1 LYS    27     149.531 194.119 194.552  1.00108.65           H  
ATOM    472  HZ2 LYS    27     148.678 193.908 193.400  1.00108.65           H  
ATOM    473  HZ3 LYS    27     149.230 192.772 194.111  1.00108.65           H  
ATOM    474  N   VAL    28     149.795 188.213 188.792  1.00110.71           N  
ATOM    475  CA  VAL    28     149.281 187.771 187.498  1.00110.71           C  
ATOM    476  C   VAL    28     148.528 186.455 187.643  1.00110.71           C  
ATOM    477  O   VAL    28     147.536 186.217 186.945  1.00110.71           O  
ATOM    478  CB  VAL    28     150.416 187.664 186.462  1.00110.71           C  
ATOM    479  CG1 VAL    28     151.403 186.587 186.849  1.00110.71           C  
ATOM    480  CG2 VAL    28     149.846 187.397 185.079  1.00110.71           C  
ATOM    481  H   VAL    28     150.652 188.234 188.860  1.00110.71           H  
ATOM    482  HA  VAL    28     148.651 188.434 187.174  1.00110.71           H  
ATOM    483  HB  VAL    28     150.892 188.508 186.430  1.00110.71           H  
ATOM    484 HG11 VAL    28     152.103 186.548 186.178  1.00110.71           H  
ATOM    485 HG12 VAL    28     151.784 186.822 187.705  1.00110.71           H  
ATOM    486 HG13 VAL    28     150.952 185.730 186.903  1.00110.71           H  
ATOM    487 HG21 VAL    28     150.574 187.376 184.438  1.00110.71           H  
ATOM    488 HG22 VAL    28     149.386 186.543 185.083  1.00110.71           H  
ATOM    489 HG23 VAL    28     149.226 188.107 184.852  1.00110.71           H  
ATOM    490  N   SER    29     148.981 185.583 188.543  1.00111.65           N  
ATOM    491  CA  SER    29     148.330 184.293 188.735  1.00111.65           C  
ATOM    492  C   SER    29     146.917 184.457 189.272  1.00111.65           C  
ATOM    493  O   SER    29     145.990 183.779 188.819  1.00111.65           O  
ATOM    494  CB  SER    29     149.170 183.443 189.683  1.00111.65           C  
ATOM    495  OG  SER    29     150.428 183.146 189.104  1.00111.65           O  
ATOM    496  H   SER    29     149.662 185.715 189.053  1.00111.65           H  
ATOM    497  HA  SER    29     148.277 183.834 187.882  1.00111.65           H  
ATOM    498  HB2 SER    29     149.317 183.946 190.499  1.00111.65           H  
ATOM    499  HB3 SER    29     148.712 182.621 189.888  1.00111.65           H  
ATOM    500  HG  SER    29     150.807 183.856 188.863  1.00111.65           H  
ATOM    501  N   ARG    30     146.733 185.344 190.250  1.00117.87           N  
ATOM    502  CA  ARG    30     145.388 185.585 190.765  1.00117.87           C  
ATOM    503  C   ARG    30     144.529 186.315 189.740  1.00117.87           C  
ATOM    504  O   ARG    30     143.319 186.077 189.654  1.00117.87           O  
ATOM    505  CB  ARG    30     145.457 186.380 192.069  1.00117.87           C  
ATOM    506  CG  ARG    30     144.184 186.351 192.916  1.00117.87           C  
ATOM    507  CD  ARG    30     143.824 184.960 193.424  1.00117.87           C  
ATOM    508  NE  ARG    30     142.443 184.899 193.901  1.00117.87           N  
ATOM    509  CZ  ARG    30     142.032 185.345 195.085  1.00117.87           C  
ATOM    510  NH1 ARG    30     142.892 185.892 195.934  1.00117.87           N  
ATOM    511  NH2 ARG    30     140.754 185.244 195.424  1.00117.87           N1+
ATOM    512  H   ARG    30     147.353 185.807 190.624  1.00117.87           H  
ATOM    513  HA  ARG    30     144.971 184.730 190.944  1.00117.87           H  
ATOM    514  HB2 ARG    30     146.177 186.021 192.612  1.00117.87           H  
ATOM    515  HB3 ARG    30     145.644 187.308 191.855  1.00117.87           H  
ATOM    516  HG2 ARG    30     144.307 186.927 193.687  1.00117.87           H  
ATOM    517  HG3 ARG    30     143.443 186.673 192.380  1.00117.87           H  
ATOM    518  HD2 ARG    30     143.916 184.314 192.709  1.00117.87           H  
ATOM    519  HD3 ARG    30     144.410 184.728 194.160  1.00117.87           H  
ATOM    520  HE  ARG    30     141.846 184.597 193.360  1.00117.87           H  
ATOM    521 HH11 ARG    30     143.723 185.963 195.724  1.00117.87           H  
ATOM    522 HH12 ARG    30     142.618 186.178 196.697  1.00117.87           H  
ATOM    523 HH21 ARG    30     140.191 184.890 194.879  1.00117.87           H  
ATOM    524 HH22 ARG    30     140.488 185.532 196.190  1.00117.87           H  
ATOM    525  N   GLU    31     145.134 187.208 188.954  1.00118.01           N  
ATOM    526  CA  GLU    31     144.355 188.015 188.021  1.00118.01           C  
ATOM    527  C   GLU    31     143.675 187.151 186.965  1.00118.01           C  
ATOM    528  O   GLU    31     142.497 187.355 186.652  1.00118.01           O  
ATOM    529  CB  GLU    31     145.257 189.057 187.359  1.00118.01           C  
ATOM    530  CG  GLU    31     144.541 189.993 186.391  1.00118.01           C  
ATOM    531  CD  GLU    31     143.522 190.882 187.078  1.00118.01           C  
ATOM    532  OE1 GLU    31     143.682 191.148 188.287  1.00118.01           O  
ATOM    533  OE2 GLU    31     142.562 191.318 186.407  1.00118.01           O1-
ATOM    534  H   GLU    31     145.980 187.363 188.943  1.00118.01           H  
ATOM    535  HA  GLU    31     143.663 188.485 188.512  1.00118.01           H  
ATOM    536  HB2 GLU    31     145.659 189.603 188.052  1.00118.01           H  
ATOM    537  HB3 GLU    31     145.951 188.596 186.863  1.00118.01           H  
ATOM    538  HG2 GLU    31     145.199 190.566 185.967  1.00118.01           H  
ATOM    539  HG3 GLU    31     144.079 189.469 185.718  1.00118.01           H  
ATOM    540  N   HIS    32     144.398 186.181 186.405  1.00113.88           N  
ATOM    541  CA  HIS    32     143.919 185.389 185.279  1.00113.88           C  
ATOM    542  C   HIS    32     143.415 184.011 185.703  1.00113.88           C  
ATOM    543  O   HIS    32     143.499 183.052 184.929  1.00113.88           O  
ATOM    544  CB  HIS    32     145.029 185.249 184.238  1.00113.88           C  
ATOM    545  CG  HIS    32     145.190 186.451 183.362  1.00113.88           C  
ATOM    546  CD2 HIS    32     146.206 187.365 183.533  1.00113.88           C  
ATOM    547  ND1 HIS    32     144.465 186.887 182.306  1.00113.88           N1+
ATOM    548  NE2 HIS    32     146.100 188.313 182.620  1.00113.88           N  
ATOM    549  CE1 HIS    32     145.052 188.047 181.863  1.00113.88           C  
ATOM    550  H   HIS    32     145.186 185.959 186.669  1.00113.88           H  
ATOM    551  HA  HIS    32     143.180 185.856 184.859  1.00113.88           H  
ATOM    552  HB2 HIS    32     145.871 185.105 184.698  1.00113.88           H  
ATOM    553  HB3 HIS    32     144.835 184.494 183.663  1.00113.88           H  
ATOM    554  HD1 HIS    32     143.589 186.412 181.890  1.00113.88           H  
ATOM    555  HD2 HIS    32     146.970 187.314 184.295  1.00113.88           H  
ATOM    556  HE2 HIS    32     146.667 189.045 182.526  1.00113.88           H  
ATOM    557  HE1 HIS    32     144.780 188.523 181.200  1.00113.88           H  
ATOM    558  N   GLU    33     142.877 183.894 186.917  1.00118.91           N  
ATOM    559  CA  GLU    33     142.503 182.582 187.435  1.00118.91           C  
ATOM    560  C   GLU    33     141.452 181.914 186.557  1.00118.91           C  
ATOM    561  O   GLU    33     141.583 180.739 186.199  1.00118.91           O  
ATOM    562  CB  GLU    33     141.994 182.717 188.868  1.00118.91           C  
ATOM    563  CG  GLU    33     141.995 181.412 189.652  1.00118.91           C  
ATOM    564  CD  GLU    33     140.613 180.805 189.805  1.00118.91           C  
ATOM    565  OE1 GLU    33     140.525 179.651 190.276  1.00118.91           O  
ATOM    566  OE2 GLU    33     139.616 181.472 189.460  1.00118.91           O1-
ATOM    567  H   GLU    33     142.720 184.549 187.452  1.00118.91           H  
ATOM    568  HA  GLU    33     143.289 182.013 187.446  1.00118.91           H  
ATOM    569  HB2 GLU    33     142.571 183.339 189.340  1.00118.91           H  
ATOM    570  HB3 GLU    33     141.092 183.069 188.846  1.00118.91           H  
ATOM    571  HG2 GLU    33     142.554 180.767 189.192  1.00118.91           H  
ATOM    572  HG3 GLU    33     142.347 181.580 190.540  1.00118.91           H  
ATOM    573  N   GLU    34     140.400 182.651 186.197  1.00116.14           N  
ATOM    574  CA  GLU    34     139.288 182.042 185.474  1.00116.14           C  
ATOM    575  C   GLU    34     139.739 181.500 184.126  1.00116.14           C  
ATOM    576  O   GLU    34     139.321 180.410 183.710  1.00116.14           O  
ATOM    577  CB  GLU    34     138.169 183.065 185.286  1.00116.14           C  
ATOM    578  CG  GLU    34     137.670 183.684 186.583  1.00116.14           C  
ATOM    579  CD  GLU    34     137.100 185.074 186.390  1.00116.14           C  
ATOM    580  OE1 GLU    34     137.176 185.603 185.262  1.00116.14           O  
ATOM    581  OE2 GLU    34     136.578 185.642 187.371  1.00116.14           O1-
ATOM    582  H   GLU    34     140.310 183.491 186.356  1.00116.14           H  
ATOM    583  HA  GLU    34     138.937 181.303 185.994  1.00116.14           H  
ATOM    584  HB2 GLU    34     138.500 183.778 184.719  1.00116.14           H  
ATOM    585  HB3 GLU    34     137.416 182.628 184.858  1.00116.14           H  
ATOM    586  HG2 GLU    34     136.968 183.122 186.948  1.00116.14           H  
ATOM    587  HG3 GLU    34     138.402 183.748 187.215  1.00116.14           H  
ATOM    588  N   GLU    35     140.584 182.254 183.421  1.00118.09           N  
ATOM    589  CA  GLU    35     141.039 181.814 182.109  1.00118.09           C  
ATOM    590  C   GLU    35     141.774 180.487 182.207  1.00118.09           C  
ATOM    591  O   GLU    35     141.532 179.573 181.412  1.00118.09           O  
ATOM    592  CB  GLU    35     141.939 182.878 181.485  1.00118.09           C  
ATOM    593  CG  GLU    35     142.435 182.525 180.098  1.00118.09           C  
ATOM    594  CD  GLU    35     142.565 183.737 179.202  1.00118.09           C  
ATOM    595  OE1 GLU    35     141.661 184.598 179.231  1.00118.09           O  
ATOM    596  OE2 GLU    35     143.570 183.831 178.467  1.00118.09           O1-
ATOM    597  H   GLU    35     140.901 183.011 183.677  1.00118.09           H  
ATOM    598  HA  GLU    35     140.270 181.691 181.530  1.00118.09           H  
ATOM    599  HB2 GLU    35     141.442 183.708 181.426  1.00118.09           H  
ATOM    600  HB3 GLU    35     142.715 183.000 182.054  1.00118.09           H  
ATOM    601  HG2 GLU    35     143.308 182.108 180.170  1.00118.09           H  
ATOM    602  HG3 GLU    35     141.808 181.912 179.684  1.00118.09           H  
ATOM    603  N   LEU    36     142.668 180.355 183.187  1.00111.88           N  
ATOM    604  CA  LEU    36     143.403 179.106 183.326  1.00111.88           C  
ATOM    605  C   LEU    36     142.482 177.984 183.784  1.00111.88           C  
ATOM    606  O   LEU    36     142.627 176.838 183.347  1.00111.88           O  
ATOM    607  CB  LEU    36     144.567 179.280 184.301  1.00111.88           C  
ATOM    608  CG  LEU    36     145.839 179.893 183.706  1.00111.88           C  
ATOM    609  CD1 LEU    36     146.442 179.003 182.633  1.00111.88           C  
ATOM    610  CD2 LEU    36     145.571 181.272 183.156  1.00111.88           C  
ATOM    611  H   LEU    36     142.861 180.958 183.769  1.00111.88           H  
ATOM    612  HA  LEU    36     143.766 178.857 182.462  1.00111.88           H  
ATOM    613  HB2 LEU    36     144.276 179.856 185.024  1.00111.88           H  
ATOM    614  HB3 LEU    36     144.802 178.409 184.657  1.00111.88           H  
ATOM    615  HG  LEU    36     146.494 179.983 184.414  1.00111.88           H  
ATOM    616 HD11 LEU    36     147.392 179.187 182.564  1.00111.88           H  
ATOM    617 HD12 LEU    36     146.300 178.076 182.877  1.00111.88           H  
ATOM    618 HD13 LEU    36     146.003 179.191 181.788  1.00111.88           H  
ATOM    619 HD21 LEU    36     146.417 181.667 182.904  1.00111.88           H  
ATOM    620 HD22 LEU    36     144.992 181.200 182.382  1.00111.88           H  
ATOM    621 HD23 LEU    36     145.149 181.809 183.843  1.00111.88           H  
ATOM    622  N   ASP    37     141.521 178.297 184.656  1.00119.03           N  
ATOM    623  CA  ASP    37     140.588 177.278 185.122  1.00119.03           C  
ATOM    624  C   ASP    37     139.819 176.677 183.957  1.00119.03           C  
ATOM    625  O   ASP    37     139.659 175.455 183.863  1.00119.03           O  
ATOM    626  CB  ASP    37     139.622 177.878 186.142  1.00119.03           C  
ATOM    627  CG  ASP    37     138.463 176.952 186.462  1.00119.03           C  
ATOM    628  OD1 ASP    37     138.637 176.043 187.300  1.00119.03           O  
ATOM    629  OD2 ASP    37     137.378 177.129 185.870  1.00119.03           O1-
ATOM    630  H   ASP    37     141.392 179.080 184.986  1.00119.03           H  
ATOM    631  HA  ASP    37     141.083 176.567 185.555  1.00119.03           H  
ATOM    632  HB2 ASP    37     140.102 178.054 186.967  1.00119.03           H  
ATOM    633  HB3 ASP    37     139.258 178.705 185.787  1.00119.03           H  
ATOM    634  N   GLN    38     139.326 177.527 183.058  1.00115.85           N  
ATOM    635  CA  GLN    38     138.673 177.013 181.860  1.00115.85           C  
ATOM    636  C   GLN    38     139.667 176.275 180.972  1.00115.85           C  
ATOM    637  O   GLN    38     139.344 175.222 180.411  1.00115.85           O  
ATOM    638  CB  GLN    38     138.008 178.154 181.093  1.00115.85           C  
ATOM    639  CG  GLN    38     137.146 177.685 179.941  1.00115.85           C  
ATOM    640  CD  GLN    38     137.941 177.473 178.673  1.00115.85           C  
ATOM    641  OE1 GLN    38     138.955 178.132 178.446  1.00115.85           O  
ATOM    642  NE2 GLN    38     137.490 176.545 177.839  1.00115.85           N  
ATOM    643  H   GLN    38     139.356 178.385 183.116  1.00115.85           H  
ATOM    644  HA  GLN    38     137.982 176.385 182.122  1.00115.85           H  
ATOM    645  HB2 GLN    38     137.441 178.650 181.704  1.00115.85           H  
ATOM    646  HB3 GLN    38     138.697 178.737 180.738  1.00115.85           H  
ATOM    647  HG2 GLN    38     136.729 176.843 180.179  1.00115.85           H  
ATOM    648  HG3 GLN    38     136.466 178.354 179.762  1.00115.85           H  
ATOM    649 HE21 GLN    38     136.778 176.103 178.033  1.00115.85           H  
ATOM    650 HE22 GLN    38     137.908 176.386 177.105  1.00115.85           H  
ATOM    651  N   GLU    39     140.881 176.811 180.835  1.00110.53           N  
ATOM    652  CA  GLU    39     141.879 176.195 179.966  1.00110.53           C  
ATOM    653  C   GLU    39     142.328 174.843 180.507  1.00110.53           C  
ATOM    654  O   GLU    39     142.382 173.856 179.767  1.00110.53           O  
ATOM    655  CB  GLU    39     143.075 177.136 179.806  1.00110.53           C  
ATOM    656  CG  GLU    39     143.903 176.900 178.549  1.00110.53           C  
ATOM    657  CD  GLU    39     144.797 178.081 178.206  1.00110.53           C  
ATOM    658  OE1 GLU    39     145.639 178.455 179.046  1.00110.53           O  
ATOM    659  OE2 GLU    39     144.663 178.634 177.095  1.00110.53           O1-
ATOM    660  H   GLU    39     141.149 177.526 181.233  1.00110.53           H  
ATOM    661  HA  GLU    39     141.490 176.053 179.089  1.00110.53           H  
ATOM    662  HB2 GLU    39     142.747 178.049 179.773  1.00110.53           H  
ATOM    663  HB3 GLU    39     143.660 177.029 180.571  1.00110.53           H  
ATOM    664  HG2 GLU    39     144.466 176.123 178.682  1.00110.53           H  
ATOM    665  HG3 GLU    39     143.305 176.752 177.801  1.00110.53           H  
ATOM    666  N   PHE    40     142.652 174.777 181.796  1.00108.94           N  
ATOM    667  CA  PHE    40     143.180 173.567 182.413  1.00108.94           C  
ATOM    668  C   PHE    40     142.380 173.267 183.667  1.00108.94           C  
ATOM    669  O   PHE    40     141.934 174.190 184.355  1.00108.94           O  
ATOM    670  CB  PHE    40     144.658 173.730 182.771  1.00108.94           C  
ATOM    671  CG  PHE    40     145.476 174.322 181.671  1.00108.94           C  
ATOM    672  CD1 PHE    40     145.962 173.537 180.649  1.00108.94           C  
ATOM    673  CD2 PHE    40     145.755 175.672 181.661  1.00108.94           C  
ATOM    674  CE1 PHE    40     146.709 174.090 179.635  1.00108.94           C  
ATOM    675  CE2 PHE    40     146.503 176.229 180.651  1.00108.94           C  
ATOM    676  CZ  PHE    40     146.979 175.439 179.636  1.00108.94           C  
ATOM    677  H   PHE    40     142.572 175.434 182.345  1.00108.94           H  
ATOM    678  HA  PHE    40     143.090 172.819 181.803  1.00108.94           H  
ATOM    679  HB2 PHE    40     144.732 174.312 183.543  1.00108.94           H  
ATOM    680  HB3 PHE    40     145.028 172.858 182.979  1.00108.94           H  
ATOM    681  HD1 PHE    40     145.780 172.624 180.642  1.00108.94           H  
ATOM    682  HD2 PHE    40     145.432 176.213 182.344  1.00108.94           H  
ATOM    683  HE1 PHE    40     147.034 173.551 178.950  1.00108.94           H  
ATOM    684  HE2 PHE    40     146.685 177.141 180.655  1.00108.94           H  
ATOM    685  HZ  PHE    40     147.488 175.813 178.954  1.00108.94           H  
ATOM    686  N   GLU    41     142.197 171.985 183.965  1.00116.61           N  
ATOM    687  CA  GLU    41     141.531 171.610 185.203  1.00116.61           C  
ATOM    688  C   GLU    41     142.445 171.895 186.390  1.00116.61           C  
ATOM    689  O   GLU    41     143.629 171.549 186.374  1.00116.61           O  
ATOM    690  CB  GLU    41     141.142 170.132 185.168  1.00116.61           C  
ATOM    691  CG  GLU    41     140.387 169.657 186.398  1.00116.61           C  
ATOM    692  CD  GLU    41     139.159 170.497 186.685  1.00116.61           C  
ATOM    693  OE1 GLU    41     138.572 171.037 185.725  1.00116.61           O  
ATOM    694  OE2 GLU    41     138.782 170.619 187.869  1.00116.61           O1-
ATOM    695  H   GLU    41     142.445 171.324 183.474  1.00116.61           H  
ATOM    696  HA  GLU    41     140.727 172.142 185.303  1.00116.61           H  
ATOM    697  HB2 GLU    41     140.575 169.978 184.396  1.00116.61           H  
ATOM    698  HB3 GLU    41     141.949 169.599 185.092  1.00116.61           H  
ATOM    699  HG2 GLU    41     140.097 168.742 186.256  1.00116.61           H  
ATOM    700  HG3 GLU    41     140.972 169.704 187.169  1.00116.61           H  
ATOM    701  N   LEU    42     141.892 172.540 187.415  1.00113.28           N  
ATOM    702  CA  LEU    42     142.628 172.913 188.616  1.00113.28           C  
ATOM    703  C   LEU    42     142.071 172.147 189.805  1.00113.28           C  
ATOM    704  O   LEU    42     140.851 172.066 189.980  1.00113.28           O  
ATOM    705  CB  LEU    42     142.538 174.417 188.865  1.00113.28           C  
ATOM    706  CG  LEU    42     142.837 175.314 187.667  1.00113.28           C  
ATOM    707  CD1 LEU    42     143.022 176.745 188.123  1.00113.28           C  
ATOM    708  CD2 LEU    42     144.078 174.850 186.932  1.00113.28           C  
ATOM    709  H   LEU    42     141.066 172.778 187.437  1.00113.28           H  
ATOM    710  HA  LEU    42     143.563 172.675 188.512  1.00113.28           H  
ATOM    711  HB2 LEU    42     141.638 174.623 189.163  1.00113.28           H  
ATOM    712  HB3 LEU    42     143.170 174.648 189.564  1.00113.28           H  
ATOM    713  HG  LEU    42     142.089 175.283 187.051  1.00113.28           H  
ATOM    714 HD11 LEU    42     143.205 177.301 187.350  1.00113.28           H  
ATOM    715 HD12 LEU    42     142.210 177.043 188.561  1.00113.28           H  
ATOM    716 HD13 LEU    42     143.766 176.784 188.743  1.00113.28           H  
ATOM    717 HD21 LEU    42     144.308 175.513 186.262  1.00113.28           H  
ATOM    718 HD22 LEU    42     144.804 174.760 187.568  1.00113.28           H  
ATOM    719 HD23 LEU    42     143.906 174.001 186.504  1.00113.28           H  
ATOM    720  N   GLU    43     142.964 171.597 190.622  1.00114.29           N  
ATOM    721  CA  GLU    43     142.571 170.746 191.732  1.00114.29           C  
ATOM    722  C   GLU    43     142.169 171.588 192.941  1.00114.29           C  
ATOM    723  O   GLU    43     142.513 172.767 193.055  1.00114.29           O  
ATOM    724  CB  GLU    43     143.716 169.800 192.095  1.00114.29           C  
ATOM    725  CG  GLU    43     143.301 168.541 192.848  1.00114.29           C  
ATOM    726  CD  GLU    43     143.309 168.709 194.356  1.00114.29           C  
ATOM    727  OE1 GLU    43     143.978 169.635 194.859  1.00114.29           O  
ATOM    728  OE2 GLU    43     142.652 167.898 195.042  1.00114.29           O1-
ATOM    729  H   GLU    43     143.815 171.704 190.550  1.00114.29           H  
ATOM    730  HA  GLU    43     141.806 170.210 191.468  1.00114.29           H  
ATOM    731  HB2 GLU    43     144.149 169.516 191.275  1.00114.29           H  
ATOM    732  HB3 GLU    43     144.353 170.280 192.644  1.00114.29           H  
ATOM    733  HG2 GLU    43     142.401 168.297 192.581  1.00114.29           H  
ATOM    734  HG3 GLU    43     143.917 167.825 192.626  1.00114.29           H  
ATOM    735  N   THR    44     141.424 170.964 193.849  1.00117.15           N  
ATOM    736  CA  THR    44     140.941 171.606 195.063  1.00117.15           C  
ATOM    737  C   THR    44     141.562 170.934 196.278  1.00117.15           C  
ATOM    738  O   THR    44     141.543 169.705 196.394  1.00117.15           O  
ATOM    739  CB  THR    44     139.415 171.526 195.163  1.00117.15           C  
ATOM    740  OG1 THR    44     138.823 172.054 193.971  1.00117.15           O  
ATOM    741  CG2 THR    44     138.915 172.308 196.369  1.00117.15           C  
ATOM    742  H   THR    44     141.180 170.142 193.780  1.00117.15           H  
ATOM    743  HA  THR    44     141.200 172.541 195.064  1.00117.15           H  
ATOM    744  HB  THR    44     139.149 170.599 195.269  1.00117.15           H  
ATOM    745 HG21 THR    44     137.953 172.416 196.316  1.00117.15           H  
ATOM    746 HG22 THR    44     139.133 171.833 197.186  1.00117.15           H  
ATOM    747 HG23 THR    44     139.330 173.184 196.391  1.00117.15           H  
ATOM    748  HG1 THR    44     138.427 171.442 193.552  1.00117.15           H  
ATOM    749  N   ASP    45     142.100 171.739 197.188  1.00114.76           N  
ATOM    750  CA  ASP    45     142.730 171.227 198.400  1.00114.76           C  
ATOM    751  C   ASP    45     142.007 171.621 199.675  1.00114.76           C  
ATOM    752  O   ASP    45     141.954 170.825 200.615  1.00114.76           O  
ATOM    753  CB  ASP    45     144.186 171.713 198.491  1.00114.76           C  
ATOM    754  CG  ASP    45     145.172 170.735 197.877  1.00114.76           C  
ATOM    755  OD1 ASP    45     144.882 169.520 197.853  1.00114.76           O  
ATOM    756  OD2 ASP    45     146.247 171.185 197.426  1.00114.76           O1-
ATOM    757  H   ASP    45     142.112 172.597 197.127  1.00114.76           H  
ATOM    758  HA  ASP    45     142.738 170.259 198.363  1.00114.76           H  
ATOM    759  HB2 ASP    45     144.263 172.554 198.014  1.00114.76           H  
ATOM    760  HB3 ASP    45     144.423 171.835 199.423  1.00114.76           H  
ATOM    761  N   THR    46     141.453 172.829 199.743  1.00118.29           N  
ATOM    762  CA  THR    46     140.900 173.367 200.981  1.00118.29           C  
ATOM    763  C   THR    46     141.967 173.496 202.061  1.00118.29           C  
ATOM    764  O   THR    46     141.647 173.595 203.250  1.00118.29           O  
ATOM    765  CB  THR    46     139.741 172.506 201.496  1.00118.29           C  
ATOM    766  OG1 THR    46     140.253 171.280 202.031  1.00118.29           O  
ATOM    767  CG2 THR    46     138.762 172.195 200.372  1.00118.29           C  
ATOM    768  H   THR    46     141.386 173.364 199.073  1.00118.29           H  
ATOM    769  HA  THR    46     140.551 174.255 200.805  1.00118.29           H  
ATOM    770  HB  THR    46     139.266 172.987 202.191  1.00118.29           H  
ATOM    771 HG21 THR    46     137.974 171.757 200.732  1.00118.29           H  
ATOM    772 HG22 THR    46     138.491 173.016 199.932  1.00118.29           H  
ATOM    773 HG23 THR    46     139.177 171.610 199.720  1.00118.29           H  
ATOM    774  HG1 THR    46     140.669 170.857 201.435  1.00118.29           H  
ATOM    775  N   LEU    47     143.237 173.491 201.660  1.00112.41           N  
ATOM    776  CA  LEU    47     144.368 173.572 202.575  1.00112.41           C  
ATOM    777  C   LEU    47     144.881 174.992 202.745  1.00112.41           C  
ATOM    778  O   LEU    47     145.253 175.384 203.854  1.00112.41           O  
ATOM    779  CB  LEU    47     145.506 172.680 202.071  1.00112.41           C  
ATOM    780  CG  LEU    47     145.219 171.177 202.065  1.00112.41           C  
ATOM    781  CD1 LEU    47     146.368 170.425 201.414  1.00112.41           C  
ATOM    782  CD2 LEU    47     144.971 170.658 203.474  1.00112.41           C  
ATOM    783  H   LEU    47     143.476 173.442 200.835  1.00112.41           H  
ATOM    784  HA  LEU    47     144.093 173.250 203.447  1.00112.41           H  
ATOM    785  HB2 LEU    47     145.717 172.938 201.161  1.00112.41           H  
ATOM    786  HB3 LEU    47     146.281 172.825 202.636  1.00112.41           H  
ATOM    787  HG  LEU    47     144.419 171.011 201.542  1.00112.41           H  
ATOM    788 HD11 LEU    47     146.169 169.476 201.423  1.00112.41           H  
ATOM    789 HD12 LEU    47     146.468 170.734 200.500  1.00112.41           H  
ATOM    790 HD13 LEU    47     147.181 170.598 201.913  1.00112.41           H  
ATOM    791 HD21 LEU    47     144.872 169.693 203.441  1.00112.41           H  
ATOM    792 HD22 LEU    47     145.727 170.893 204.034  1.00112.41           H  
ATOM    793 HD23 LEU    47     144.161 171.060 203.823  1.00112.41           H  
ATOM    794  N   PHE    48     144.913 175.769 201.666  1.00111.27           N  
ATOM    795  CA  PHE    48     145.312 177.173 201.690  1.00111.27           C  
ATOM    796  C   PHE    48     144.154 177.982 201.114  1.00111.27           C  
ATOM    797  O   PHE    48     144.140 178.300 199.922  1.00111.27           O  
ATOM    798  CB  PHE    48     146.596 177.394 200.897  1.00111.27           C  
ATOM    799  CG  PHE    48     147.753 176.559 201.361  1.00111.27           C  
ATOM    800  CD1 PHE    48     147.872 176.185 202.687  1.00111.27           C  
ATOM    801  CD2 PHE    48     148.727 176.150 200.464  1.00111.27           C  
ATOM    802  CE1 PHE    48     148.939 175.420 203.111  1.00111.27           C  
ATOM    803  CE2 PHE    48     149.795 175.385 200.881  1.00111.27           C  
ATOM    804  CZ  PHE    48     149.903 175.019 202.206  1.00111.27           C  
ATOM    805  H   PHE    48     144.700 175.494 200.880  1.00111.27           H  
ATOM    806  HA  PHE    48     145.457 177.459 202.606  1.00111.27           H  
ATOM    807  HB2 PHE    48     146.429 177.177 199.966  1.00111.27           H  
ATOM    808  HB3 PHE    48     146.854 178.326 200.975  1.00111.27           H  
ATOM    809  HD1 PHE    48     147.227 176.453 203.301  1.00111.27           H  
ATOM    810  HD2 PHE    48     148.659 176.394 199.570  1.00111.27           H  
ATOM    811  HE1 PHE    48     149.009 175.174 204.005  1.00111.27           H  
ATOM    812  HE2 PHE    48     150.442 175.116 200.269  1.00111.27           H  
ATOM    813  HZ  PHE    48     150.622 174.502 202.489  1.00111.27           H  
ATOM    814  N   GLY    49     143.190 178.319 201.965  1.00118.61           N  
ATOM    815  CA  GLY    49     142.043 179.084 201.527  1.00118.61           C  
ATOM    816  C   GLY    49     141.417 178.490 200.283  1.00118.61           C  
ATOM    817  O   GLY    49     141.411 177.274 200.071  1.00118.61           O  
ATOM    818  H   GLY    49     143.182 178.114 202.800  1.00118.61           H  
ATOM    819  HA2 GLY    49     141.376 179.103 202.231  1.00118.61           H  
ATOM    820  HA3 GLY    49     142.314 179.995 201.333  1.00118.61           H  
ATOM    821  N   GLY    50     140.885 179.367 199.439  1.00121.81           N  
ATOM    822  CA  GLY    50     140.277 178.975 198.188  1.00121.81           C  
ATOM    823  C   GLY    50     141.208 178.957 197.000  1.00121.81           C  
ATOM    824  O   GLY    50     140.751 178.774 195.867  1.00121.81           O  
ATOM    825  H   GLY    50     140.866 180.216 199.579  1.00121.81           H  
ATOM    826  HA2 GLY    50     139.900 178.086 198.286  1.00121.81           H  
ATOM    827  HA3 GLY    50     139.551 179.586 197.987  1.00121.81           H  
ATOM    828  N   LEU    51     142.505 179.143 197.216  1.00115.51           N  
ATOM    829  CA  LEU    51     143.470 179.204 196.122  1.00115.51           C  
ATOM    830  C   LEU    51     143.665 177.807 195.550  1.00115.51           C  
ATOM    831  O   LEU    51     144.408 176.993 196.103  1.00115.51           O  
ATOM    832  CB  LEU    51     144.786 179.786 196.621  1.00115.51           C  
ATOM    833  CG  LEU    51     144.724 181.249 197.064  1.00115.51           C  
ATOM    834  CD1 LEU    51     146.049 181.681 197.671  1.00115.51           C  
ATOM    835  CD2 LEU    51     144.354 182.151 195.894  1.00115.51           C  
ATOM    836  H   LEU    51     142.857 179.237 197.995  1.00115.51           H  
ATOM    837  HA  LEU    51     143.123 179.773 195.418  1.00115.51           H  
ATOM    838  HB2 LEU    51     145.086 179.264 197.380  1.00115.51           H  
ATOM    839  HB3 LEU    51     145.439 179.726 195.906  1.00115.51           H  
ATOM    840  HG  LEU    51     144.038 181.344 197.743  1.00115.51           H  
ATOM    841 HD11 LEU    51     145.984 182.612 197.937  1.00115.51           H  
ATOM    842 HD12 LEU    51     146.237 181.128 198.445  1.00115.51           H  
ATOM    843 HD13 LEU    51     146.749 181.574 197.008  1.00115.51           H  
ATOM    844 HD21 LEU    51     144.419 183.076 196.176  1.00115.51           H  
ATOM    845 HD22 LEU    51     144.968 181.985 195.161  1.00115.51           H  
ATOM    846 HD23 LEU    51     143.446 181.955 195.615  1.00115.51           H  
ATOM    847  N   LYS    52     143.001 177.527 194.432  1.00114.59           N  
ATOM    848  CA  LYS    52     143.133 176.230 193.785  1.00114.59           C  
ATOM    849  C   LYS    52     144.554 176.032 193.278  1.00114.59           C  
ATOM    850  O   LYS    52     145.198 176.973 192.809  1.00114.59           O  
ATOM    851  CB  LYS    52     142.147 176.115 192.624  1.00114.59           C  
ATOM    852  CG  LYS    52     140.697 176.340 193.013  1.00114.59           C  
ATOM    853  CD  LYS    52     140.255 175.384 194.105  1.00114.59           C  
ATOM    854  CE  LYS    52     138.845 174.882 193.855  1.00114.59           C  
ATOM    855  NZ  LYS    52     138.804 173.876 192.759  1.00114.59           N1+
ATOM    856  H   LYS    52     142.470 178.071 194.030  1.00114.59           H  
ATOM    857  HA  LYS    52     142.940 175.528 194.426  1.00114.59           H  
ATOM    858  HB2 LYS    52     142.378 176.775 191.953  1.00114.59           H  
ATOM    859  HB3 LYS    52     142.216 175.225 192.245  1.00114.59           H  
ATOM    860  HG2 LYS    52     140.590 177.246 193.341  1.00114.59           H  
ATOM    861  HG3 LYS    52     140.133 176.195 192.237  1.00114.59           H  
ATOM    862  HD2 LYS    52     140.851 174.619 194.123  1.00114.59           H  
ATOM    863  HD3 LYS    52     140.269 175.843 194.959  1.00114.59           H  
ATOM    864  HE2 LYS    52     138.506 174.466 194.662  1.00114.59           H  
ATOM    865  HE3 LYS    52     138.281 175.629 193.601  1.00114.59           H  
ATOM    866  HZ1 LYS    52     138.594 173.076 193.088  1.00114.59           H  
ATOM    867  HZ2 LYS    52     138.194 174.109 192.154  1.00114.59           H  
ATOM    868  HZ3 LYS    52     139.600 173.825 192.363  1.00114.59           H  
ATOM    869  N   LYS    53     145.043 174.800 193.373  1.00106.11           N  
ATOM    870  CA  LYS    53     146.400 174.488 192.950  1.00106.11           C  
ATOM    871  C   LYS    53     146.423 174.130 191.473  1.00106.11           C  
ATOM    872  O   LYS    53     145.510 173.476 190.963  1.00106.11           O  
ATOM    873  CB  LYS    53     146.966 173.338 193.783  1.00106.11           C  
ATOM    874  CG  LYS    53     146.464 171.958 193.400  1.00106.11           C  
ATOM    875  CD  LYS    53     147.031 170.888 194.323  1.00106.11           C  
ATOM    876  CE  LYS    53     148.363 170.359 193.823  1.00106.11           C  
ATOM    877  NZ  LYS    53     149.053 169.526 194.843  1.00106.11           N1+
ATOM    878  H   LYS    53     144.606 174.125 193.681  1.00106.11           H  
ATOM    879  HA  LYS    53     146.965 175.265 193.084  1.00106.11           H  
ATOM    880  HB2 LYS    53     147.933 173.337 193.706  1.00106.11           H  
ATOM    881  HB3 LYS    53     146.707 173.483 194.704  1.00106.11           H  
ATOM    882  HG2 LYS    53     145.498 171.943 193.471  1.00106.11           H  
ATOM    883  HG3 LYS    53     146.741 171.747 192.495  1.00106.11           H  
ATOM    884  HD2 LYS    53     147.170 171.269 195.204  1.00106.11           H  
ATOM    885  HD3 LYS    53     146.409 170.145 194.373  1.00106.11           H  
ATOM    886  HE2 LYS    53     148.213 169.811 193.037  1.00106.11           H  
ATOM    887  HE3 LYS    53     148.940 171.107 193.604  1.00106.11           H  
ATOM    888  HZ1 LYS    53     149.355 168.776 194.471  1.00106.11           H  
ATOM    889  HZ2 LYS    53     149.739 169.976 195.188  1.00106.11           H  
ATOM    890  HZ3 LYS    53     148.488 169.318 195.498  1.00106.11           H  
ATOM    891  N   ASP    54     147.476 174.568 190.784  1.00104.52           N  
ATOM    892  CA  ASP    54     147.568 174.334 189.348  1.00104.52           C  
ATOM    893  C   ASP    54     147.646 172.844 189.034  1.00104.52           C  
ATOM    894  O   ASP    54     146.754 172.282 188.390  1.00104.52           O  
ATOM    895  CB  ASP    54     148.780 175.063 188.778  1.00104.52           C  
ATOM    896  CG  ASP    54     149.099 174.631 187.373  1.00104.52           C  
ATOM    897  OD1 ASP    54     148.472 175.147 186.427  1.00104.52           O  
ATOM    898  OD2 ASP    54     149.971 173.757 187.216  1.00104.52           O1-
ATOM    899  H   ASP    54     148.141 174.996 191.120  1.00104.52           H  
ATOM    900  HA  ASP    54     146.774 174.689 188.918  1.00104.52           H  
ATOM    901  HB2 ASP    54     148.604 176.014 188.761  1.00104.52           H  
ATOM    902  HB3 ASP    54     149.553 174.878 189.334  1.00104.52           H  
ATOM    903  N   ALA    55     148.717 172.187 189.475  1.00 98.84           N  
ATOM    904  CA  ALA    55     148.974 170.766 189.267  1.00 98.84           C  
ATOM    905  C   ALA    55     149.307 170.430 187.821  1.00 98.84           C  
ATOM    906  O   ALA    55     149.553 169.258 187.523  1.00 98.84           O  
ATOM    907  CB  ALA    55     147.796 169.887 189.707  1.00 98.84           C  
ATOM    908  H   ALA    55     149.342 172.569 189.924  1.00 98.84           H  
ATOM    909  HA  ALA    55     149.741 170.514 189.805  1.00 98.84           H  
ATOM    910  HB1 ALA    55     148.051 168.955 189.622  1.00 98.84           H  
ATOM    911  HB2 ALA    55     147.583 170.088 190.632  1.00 98.84           H  
ATOM    912  HB3 ALA    55     147.029 170.073 189.144  1.00 98.84           H  
ATOM    913  N   THR    56     149.320 171.408 186.910  1.00 98.58           N  
ATOM    914  CA  THR    56     149.700 171.125 185.529  1.00 98.58           C  
ATOM    915  C   THR    56     151.077 170.487 185.451  1.00 98.58           C  
ATOM    916  O   THR    56     151.344 169.701 184.536  1.00 98.58           O  
ATOM    917  CB  THR    56     149.685 172.405 184.694  1.00 98.58           C  
ATOM    918  OG1 THR    56     148.398 173.028 184.786  1.00 98.58           O  
ATOM    919  CG2 THR    56     150.003 172.093 183.241  1.00 98.58           C  
ATOM    920  H   THR    56     149.116 172.226 187.063  1.00 98.58           H  
ATOM    921  HA  THR    56     149.059 170.507 185.144  1.00 98.58           H  
ATOM    922  HB  THR    56     150.363 173.013 185.024  1.00 98.58           H  
ATOM    923 HG21 THR    56     149.785 172.858 182.685  1.00 98.58           H  
ATOM    924 HG22 THR    56     150.946 171.891 183.140  1.00 98.58           H  
ATOM    925 HG23 THR    56     149.481 171.331 182.944  1.00 98.58           H  
ATOM    926  HG1 THR    56     148.476 173.801 185.106  1.00 98.58           H  
ATOM    927  N   ASP    57     151.965 170.823 186.385  1.00 86.98           N  
ATOM    928  CA  ASP    57     153.245 170.141 186.465  1.00 86.98           C  
ATOM    929  C   ASP    57     153.001 168.648 186.581  1.00 86.98           C  
ATOM    930  O   ASP    57     152.150 168.203 187.352  1.00 86.98           O  
ATOM    931  CB  ASP    57     154.041 170.644 187.668  1.00 86.98           C  
ATOM    932  CG  ASP    57     155.418 170.017 187.762  1.00 86.98           C  
ATOM    933  OD1 ASP    57     155.606 168.907 187.227  1.00 86.98           O  
ATOM    934  OD2 ASP    57     156.319 170.632 188.371  1.00 86.98           O1-
ATOM    935  H   ASP    57     151.848 171.437 186.976  1.00 86.98           H  
ATOM    936  HA  ASP    57     153.758 170.312 185.660  1.00 86.98           H  
ATOM    937  HB2 ASP    57     154.151 171.604 187.596  1.00 86.98           H  
ATOM    938  HB3 ASP    57     153.557 170.426 188.480  1.00 86.98           H  
ATOM    939  N   PHE    58     153.743 167.867 185.805  1.00 78.99           N  
ATOM    940  CA  PHE    58     153.444 166.444 185.742  1.00 78.99           C  
ATOM    941  C   PHE    58     154.037 165.693 186.924  1.00 78.99           C  
ATOM    942  O   PHE    58     153.305 165.142 187.749  1.00 78.99           O  
ATOM    943  CB  PHE    58     153.958 165.845 184.439  1.00 78.99           C  
ATOM    944  CG  PHE    58     153.883 164.356 184.407  1.00 78.99           C  
ATOM    945  CD1 PHE    58     152.686 163.716 184.633  1.00 78.99           C  
ATOM    946  CD2 PHE    58     155.005 163.599 184.152  1.00 78.99           C  
ATOM    947  CE1 PHE    58     152.611 162.352 184.607  1.00 78.99           C  
ATOM    948  CE2 PHE    58     154.933 162.232 184.125  1.00 78.99           C  
ATOM    949  CZ  PHE    58     153.735 161.608 184.353  1.00 78.99           C  
ATOM    950  H   PHE    58     154.404 168.126 185.319  1.00 78.99           H  
ATOM    951  HA  PHE    58     152.482 166.324 185.766  1.00 78.99           H  
ATOM    952  HB2 PHE    58     153.425 166.186 183.704  1.00 78.99           H  
ATOM    953  HB3 PHE    58     154.887 166.099 184.320  1.00 78.99           H  
ATOM    954  HD1 PHE    58     151.922 164.217 184.807  1.00 78.99           H  
ATOM    955  HD2 PHE    58     155.819 164.020 183.998  1.00 78.99           H  
ATOM    956  HE1 PHE    58     151.797 161.929 184.761  1.00 78.99           H  
ATOM    957  HE2 PHE    58     155.695 161.729 183.952  1.00 78.99           H  
ATOM    958  HZ  PHE    58     153.684 160.680 184.334  1.00 78.99           H  
ATOM    959  N   GLU    59     155.364 165.685 187.034  1.00 76.57           N  
ATOM    960  CA  GLU    59     156.011 164.794 187.988  1.00 76.57           C  
ATOM    961  C   GLU    59     155.511 165.027 189.404  1.00 76.57           C  
ATOM    962  O   GLU    59     155.364 164.072 190.172  1.00 76.57           O  
ATOM    963  CB  GLU    59     157.521 164.967 187.904  1.00 76.57           C  
ATOM    964  CG  GLU    59     158.027 164.869 186.481  1.00 76.57           C  
ATOM    965  CD  GLU    59     159.521 164.528 186.585  1.00 76.57           C  
ATOM    966  OE1 GLU    59     159.887 163.367 186.327  1.00 76.57           O  
ATOM    967  OE2 GLU    59     160.271 165.421 187.056  1.00 76.57           O1-
ATOM    968  H   GLU    59     155.899 166.180 186.579  1.00 76.57           H  
ATOM    969  HA  GLU    59     155.804 163.877 187.749  1.00 76.57           H  
ATOM    970  HB2 GLU    59     157.760 165.842 188.249  1.00 76.57           H  
ATOM    971  HB3 GLU    59     157.951 164.273 188.427  1.00 76.57           H  
ATOM    972  HG2 GLU    59     157.480 164.232 185.995  1.00 76.57           H  
ATOM    973  HG3 GLU    59     157.969 165.742 186.064  1.00 76.57           H  
ATOM    974  N   TRP    60     155.211 166.273 189.760  1.00 83.57           N  
ATOM    975  CA  TRP    60     154.668 166.540 191.084  1.00 83.57           C  
ATOM    976  C   TRP    60     153.333 165.838 191.277  1.00 83.57           C  
ATOM    977  O   TRP    60     153.137 165.109 192.254  1.00 83.57           O  
ATOM    978  CB  TRP    60     154.506 168.040 191.291  1.00 83.57           C  
ATOM    979  CG  TRP    60     154.235 168.399 192.694  1.00 83.57           C  
ATOM    980  CD1 TRP    60     153.129 169.015 193.180  1.00 83.57           C  
ATOM    981  CD2 TRP    60     155.092 168.164 193.815  1.00 83.57           C  
ATOM    982  NE1 TRP    60     153.239 169.185 194.538  1.00 83.57           N  
ATOM    983  CE2 TRP    60     154.439 168.669 194.951  1.00 83.57           C  
ATOM    984  CE3 TRP    60     156.350 167.577 193.967  1.00 83.57           C  
ATOM    985  CZ2 TRP    60     154.998 168.605 196.220  1.00 83.57           C  
ATOM    986  CZ3 TRP    60     156.903 167.517 195.226  1.00 83.57           C  
ATOM    987  CH2 TRP    60     156.229 168.028 196.336  1.00 83.57           C  
ATOM    988  H   TRP    60     155.309 166.968 189.262  1.00 83.57           H  
ATOM    989  HA  TRP    60     155.285 166.206 191.754  1.00 83.57           H  
ATOM    990  HB2 TRP    60     155.324 168.486 191.020  1.00 83.57           H  
ATOM    991  HB3 TRP    60     153.763 168.355 190.753  1.00 83.57           H  
ATOM    992  HD1 TRP    60     152.401 169.286 192.668  1.00 83.57           H  
ATOM    993  HE1 TRP    60     152.652 169.553 195.046  1.00 83.57           H  
ATOM    994  HE3 TRP    60     156.807 167.237 193.232  1.00 83.57           H  
ATOM    995  HZ2 TRP    60     154.551 168.944 196.962  1.00 83.57           H  
ATOM    996  HZ3 TRP    60     157.740 167.128 195.340  1.00 83.57           H  
ATOM    997  HH2 TRP    60     156.626 167.970 197.175  1.00 83.57           H  
ATOM    998  N   SER    61     152.399 166.044 190.352  1.00 81.80           N  
ATOM    999  CA  SER    61     151.088 165.420 190.485  1.00 81.80           C  
ATOM   1000  C   SER    61     151.206 163.903 190.501  1.00 81.80           C  
ATOM   1001  O   SER    61     150.570 163.228 191.318  1.00 81.80           O  
ATOM   1002  CB  SER    61     150.183 165.877 189.345  1.00 81.80           C  
ATOM   1003  OG  SER    61     149.054 165.035 189.228  1.00 81.80           O  
ATOM   1004  H   SER    61     152.497 166.532 189.650  1.00 81.80           H  
ATOM   1005  HA  SER    61     150.686 165.701 191.321  1.00 81.80           H  
ATOM   1006  HB2 SER    61     149.884 166.782 189.523  1.00 81.80           H  
ATOM   1007  HB3 SER    61     150.683 165.851 188.514  1.00 81.80           H  
ATOM   1008  HG  SER    61     148.532 165.333 188.642  1.00 81.80           H  
ATOM   1009  N   PHE    62     152.029 163.353 189.615  1.00 79.66           N  
ATOM   1010  CA  PHE    62     152.219 161.910 189.562  1.00 79.66           C  
ATOM   1011  C   PHE    62     152.722 161.360 190.889  1.00 79.66           C  
ATOM   1012  O   PHE    62     152.144 160.413 191.442  1.00 79.66           O  
ATOM   1013  CB  PHE    62     153.185 161.577 188.429  1.00 79.66           C  
ATOM   1014  CG  PHE    62     153.414 160.122 188.238  1.00 79.66           C  
ATOM   1015  CD1 PHE    62     152.363 159.255 188.081  1.00 79.66           C  
ATOM   1016  CD2 PHE    62     154.694 159.629 188.172  1.00 79.66           C  
ATOM   1017  CE1 PHE    62     152.586 157.922 187.898  1.00 79.66           C  
ATOM   1018  CE2 PHE    62     154.920 158.302 187.984  1.00 79.66           C  
ATOM   1019  CZ  PHE    62     153.867 157.446 187.846  1.00 79.66           C  
ATOM   1020  H   PHE    62     152.488 163.792 189.035  1.00 79.66           H  
ATOM   1021  HA  PHE    62     151.367 161.489 189.366  1.00 79.66           H  
ATOM   1022  HB2 PHE    62     152.826 161.931 187.600  1.00 79.66           H  
ATOM   1023  HB3 PHE    62     154.042 161.990 188.619  1.00 79.66           H  
ATOM   1024  HD1 PHE    62     151.491 159.575 188.120  1.00 79.66           H  
ATOM   1025  HD2 PHE    62     155.414 160.209 188.269  1.00 79.66           H  
ATOM   1026  HE1 PHE    62     151.868 157.339 187.801  1.00 79.66           H  
ATOM   1027  HE2 PHE    62     155.791 157.979 187.950  1.00 79.66           H  
ATOM   1028  HZ  PHE    62     154.021 156.538 187.717  1.00 79.66           H  
ATOM   1029  N   TRP    63     153.804 161.929 191.418  1.00 77.83           N  
ATOM   1030  CA  TRP    63     154.396 161.345 192.613  1.00 77.83           C  
ATOM   1031  C   TRP    63     153.509 161.562 193.826  1.00 77.83           C  
ATOM   1032  O   TRP    63     153.429 160.691 194.693  1.00 77.83           O  
ATOM   1033  CB  TRP    63     155.798 161.901 192.843  1.00 77.83           C  
ATOM   1034  CG  TRP    63     156.786 161.348 191.873  1.00 77.83           C  
ATOM   1035  CD1 TRP    63     157.503 162.044 190.953  1.00 77.83           C  
ATOM   1036  CD2 TRP    63     157.147 159.975 191.708  1.00 77.83           C  
ATOM   1037  NE1 TRP    63     158.296 161.192 190.227  1.00 77.83           N  
ATOM   1038  CE2 TRP    63     158.093 159.914 190.672  1.00 77.83           C  
ATOM   1039  CE3 TRP    63     156.763 158.793 192.337  1.00 77.83           C  
ATOM   1040  CZ2 TRP    63     158.660 158.721 190.253  1.00 77.83           C  
ATOM   1041  CZ3 TRP    63     157.328 157.611 191.920  1.00 77.83           C  
ATOM   1042  CH2 TRP    63     158.265 157.582 190.888  1.00 77.83           C  
ATOM   1043  H   TRP    63     154.200 162.630 191.116  1.00 77.83           H  
ATOM   1044  HA  TRP    63     154.477 160.388 192.480  1.00 77.83           H  
ATOM   1045  HB2 TRP    63     155.779 162.866 192.739  1.00 77.83           H  
ATOM   1046  HB3 TRP    63     156.090 161.668 193.738  1.00 77.83           H  
ATOM   1047  HD1 TRP    63     157.463 162.965 190.832  1.00 77.83           H  
ATOM   1048  HE1 TRP    63     158.835 161.473 189.412  1.00 77.83           H  
ATOM   1049  HE3 TRP    63     156.136 158.803 193.024  1.00 77.83           H  
ATOM   1050  HZ2 TRP    63     159.364 158.698 189.434  1.00 77.83           H  
ATOM   1051  HZ3 TRP    63     157.079 156.815 192.332  1.00 77.83           H  
ATOM   1052  HH2 TRP    63     158.632 156.767 190.629  1.00 77.83           H  
ATOM   1053  N   MET    64     152.811 162.695 193.905  1.00 85.43           N  
ATOM   1054  CA  MET    64     151.859 162.863 194.997  1.00 85.43           C  
ATOM   1055  C   MET    64     150.745 161.831 194.910  1.00 85.43           C  
ATOM   1056  O   MET    64     150.333 161.263 195.929  1.00 85.43           O  
ATOM   1057  CB  MET    64     151.285 164.277 194.987  1.00 85.43           C  
ATOM   1058  CG  MET    64     152.340 165.340 195.132  1.00 85.43           C  
ATOM   1059  SD  MET    64     153.140 165.265 196.729  1.00 85.43           S  
ATOM   1060  CE  MET    64     154.853 165.161 196.232  1.00 85.43           C  
ATOM   1061  H   MET    64     152.868 163.358 193.360  1.00 85.43           H  
ATOM   1062  HA  MET    64     152.327 162.739 195.837  1.00 85.43           H  
ATOM   1063  HB2 MET    64     150.825 164.425 194.146  1.00 85.43           H  
ATOM   1064  HB3 MET    64     150.664 164.370 195.726  1.00 85.43           H  
ATOM   1065  HG2 MET    64     153.023 165.211 194.462  1.00 85.43           H  
ATOM   1066  HG3 MET    64     151.932 166.214 195.035  1.00 85.43           H  
ATOM   1067  HE1 MET    64     155.412 165.490 196.953  1.00 85.43           H  
ATOM   1068  HE2 MET    64     155.068 164.234 196.042  1.00 85.43           H  
ATOM   1069  HE3 MET    64     154.978 165.698 195.437  1.00 85.43           H  
ATOM   1070  N   GLU    65     150.243 161.573 193.700  1.00 88.66           N  
ATOM   1071  CA  GLU    65     149.204 160.564 193.533  1.00 88.66           C  
ATOM   1072  C   GLU    65     149.682 159.211 194.039  1.00 88.66           C  
ATOM   1073  O   GLU    65     149.017 158.567 194.861  1.00 88.66           O  
ATOM   1074  CB  GLU    65     148.802 160.480 192.061  1.00 88.66           C  
ATOM   1075  CG  GLU    65     147.694 159.491 191.772  1.00 88.66           C  
ATOM   1076  CD  GLU    65     146.386 159.889 192.420  1.00 88.66           C  
ATOM   1077  OE1 GLU    65     146.186 161.097 192.661  1.00 88.66           O  
ATOM   1078  OE2 GLU    65     145.557 158.997 192.690  1.00 88.66           O1-
ATOM   1079  H   GLU    65     150.485 161.963 192.973  1.00 88.66           H  
ATOM   1080  HA  GLU    65     148.423 160.822 194.047  1.00 88.66           H  
ATOM   1081  HB2 GLU    65     148.499 161.355 191.771  1.00 88.66           H  
ATOM   1082  HB3 GLU    65     149.577 160.214 191.542  1.00 88.66           H  
ATOM   1083  HG2 GLU    65     147.551 159.451 190.814  1.00 88.66           H  
ATOM   1084  HG3 GLU    65     147.945 158.616 192.106  1.00 88.66           H  
ATOM   1085  N   TRP    66     150.850 158.772 193.574  1.00 85.60           N  
ATOM   1086  CA  TRP    66     151.361 157.478 194.014  1.00 85.60           C  
ATOM   1087  C   TRP    66     151.580 157.460 195.520  1.00 85.60           C  
ATOM   1088  O   TRP    66     151.207 156.498 196.201  1.00 85.60           O  
ATOM   1089  CB  TRP    66     152.656 157.139 193.280  1.00 85.60           C  
ATOM   1090  CG  TRP    66     152.443 156.305 192.073  1.00 85.60           C  
ATOM   1091  CD1 TRP    66     152.907 156.554 190.824  1.00 85.60           C  
ATOM   1092  CD2 TRP    66     151.712 155.077 191.992  1.00 85.60           C  
ATOM   1093  NE1 TRP    66     152.513 155.562 189.966  1.00 85.60           N  
ATOM   1094  CE2 TRP    66     151.775 154.643 190.660  1.00 85.60           C  
ATOM   1095  CE3 TRP    66     151.009 154.304 192.917  1.00 85.60           C  
ATOM   1096  CZ2 TRP    66     151.167 153.471 190.228  1.00 85.60           C  
ATOM   1097  CZ3 TRP    66     150.405 153.142 192.486  1.00 85.60           C  
ATOM   1098  CH2 TRP    66     150.487 152.737 191.155  1.00 85.60           C  
ATOM   1099  H   TRP    66     151.352 159.192 193.017  1.00 85.60           H  
ATOM   1100  HA  TRP    66     150.702 156.802 193.805  1.00 85.60           H  
ATOM   1101  HB2 TRP    66     153.077 157.966 192.994  1.00 85.60           H  
ATOM   1102  HB3 TRP    66     153.247 156.658 193.880  1.00 85.60           H  
ATOM   1103  HD1 TRP    66     153.418 157.293 190.585  1.00 85.60           H  
ATOM   1104  HE1 TRP    66     152.697 155.523 189.127  1.00 85.60           H  
ATOM   1105  HE3 TRP    66     150.949 154.568 193.807  1.00 85.60           H  
ATOM   1106  HZ2 TRP    66     151.220 153.198 189.341  1.00 85.60           H  
ATOM   1107  HZ3 TRP    66     149.933 152.619 193.094  1.00 85.60           H  
ATOM   1108  HH2 TRP    66     150.069 151.948 190.893  1.00 85.60           H  
ATOM   1109  N   GLY    67     152.170 158.522 196.066  1.00 90.02           N  
ATOM   1110  CA  GLY    67     152.448 158.538 197.489  1.00 90.02           C  
ATOM   1111  C   GLY    67     151.187 158.399 198.314  1.00 90.02           C  
ATOM   1112  O   GLY    67     151.117 157.579 199.231  1.00 90.02           O  
ATOM   1113  H   GLY    67     152.414 159.229 195.640  1.00 90.02           H  
ATOM   1114  HA2 GLY    67     153.044 157.806 197.712  1.00 90.02           H  
ATOM   1115  HA3 GLY    67     152.882 159.372 197.728  1.00 90.02           H  
ATOM   1116  N   LYS    68     150.162 159.182 197.983  1.00 91.53           N  
ATOM   1117  CA  LYS    68     148.908 159.062 198.712  1.00 91.53           C  
ATOM   1118  C   LYS    68     148.281 157.693 198.507  1.00 91.53           C  
ATOM   1119  O   LYS    68     147.566 157.202 199.388  1.00 91.53           O  
ATOM   1120  CB  LYS    68     147.938 160.162 198.284  1.00 91.53           C  
ATOM   1121  CG  LYS    68     148.019 161.411 199.143  1.00 91.53           C  
ATOM   1122  CD  LYS    68     146.950 162.425 198.764  1.00 91.53           C  
ATOM   1123  CE  LYS    68     147.358 163.247 197.553  1.00 91.53           C  
ATOM   1124  NZ  LYS    68     146.630 164.544 197.494  1.00 91.53           N1+
ATOM   1125  H   LYS    68     150.168 159.773 197.358  1.00 91.53           H  
ATOM   1126  HA  LYS    68     149.084 159.171 199.660  1.00 91.53           H  
ATOM   1127  HB2 LYS    68     148.135 160.417 197.369  1.00 91.53           H  
ATOM   1128  HB3 LYS    68     147.032 159.820 198.343  1.00 91.53           H  
ATOM   1129  HG2 LYS    68     147.888 161.167 200.072  1.00 91.53           H  
ATOM   1130  HG3 LYS    68     148.888 161.824 199.026  1.00 91.53           H  
ATOM   1131  HD2 LYS    68     146.127 161.957 198.551  1.00 91.53           H  
ATOM   1132  HD3 LYS    68     146.808 163.030 199.508  1.00 91.53           H  
ATOM   1133  HE2 LYS    68     147.153 162.749 196.747  1.00 91.53           H  
ATOM   1134  HE3 LYS    68     148.308 163.437 197.598  1.00 91.53           H  
ATOM   1135  HZ1 LYS    68     146.816 165.030 198.216  1.00 91.53           H  
ATOM   1136  HZ2 LYS    68     145.752 164.399 197.460  1.00 91.53           H  
ATOM   1137  HZ3 LYS    68     146.876 164.998 196.768  1.00 91.53           H  
ATOM   1138  N   GLN    69     148.532 157.058 197.361  1.00 93.07           N  
ATOM   1139  CA  GLN    69     147.916 155.761 197.103  1.00 93.07           C  
ATOM   1140  C   GLN    69     148.704 154.618 197.740  1.00 93.07           C  
ATOM   1141  O   GLN    69     148.208 153.941 198.645  1.00 93.07           O  
ATOM   1142  CB  GLN    69     147.781 155.540 195.593  1.00 93.07           C  
ATOM   1143  CG  GLN    69     146.763 156.449 194.922  1.00 93.07           C  
ATOM   1144  CD  GLN    69     145.355 156.227 195.427  1.00 93.07           C  
ATOM   1145  OE1 GLN    69     144.831 157.022 196.207  1.00 93.07           O  
ATOM   1146  NE2 GLN    69     144.730 155.146 194.980  1.00 93.07           N  
ATOM   1147  H   GLN    69     149.042 157.349 196.733  1.00 93.07           H  
ATOM   1148  HA  GLN    69     147.026 155.754 197.487  1.00 93.07           H  
ATOM   1149  HB2 GLN    69     148.642 155.701 195.176  1.00 93.07           H  
ATOM   1150  HB3 GLN    69     147.507 154.623 195.436  1.00 93.07           H  
ATOM   1151  HG2 GLN    69     146.998 157.372 195.098  1.00 93.07           H  
ATOM   1152  HG3 GLN    69     146.770 156.280 193.967  1.00 93.07           H  
ATOM   1153 HE21 GLN    69     145.128 154.614 194.434  1.00 93.07           H  
ATOM   1154 HE22 GLN    69     143.927 154.976 195.237  1.00 93.07           H  
ATOM   1155  N   TRP    70     149.933 154.387 197.282  1.00 91.12           N  
ATOM   1156  CA  TRP    70     150.676 153.190 197.657  1.00 91.12           C  
ATOM   1157  C   TRP    70     152.027 153.474 198.295  1.00 91.12           C  
ATOM   1158  O   TRP    70     152.346 152.894 199.340  1.00 91.12           O  
ATOM   1159  CB  TRP    70     150.873 152.309 196.417  1.00 91.12           C  
ATOM   1160  CG  TRP    70     149.715 151.428 196.113  1.00 91.12           C  
ATOM   1161  CD1 TRP    70     148.664 151.714 195.298  1.00 91.12           C  
ATOM   1162  CD2 TRP    70     149.492 150.103 196.606  1.00 91.12           C  
ATOM   1163  NE1 TRP    70     147.795 150.653 195.255  1.00 91.12           N  
ATOM   1164  CE2 TRP    70     148.281 149.650 196.051  1.00 91.12           C  
ATOM   1165  CE3 TRP    70     150.198 149.257 197.466  1.00 91.12           C  
ATOM   1166  CZ2 TRP    70     147.759 148.389 196.328  1.00 91.12           C  
ATOM   1167  CZ3 TRP    70     149.675 148.007 197.742  1.00 91.12           C  
ATOM   1168  CH2 TRP    70     148.470 147.584 197.173  1.00 91.12           C  
ATOM   1169  H   TRP    70     150.359 154.912 196.750  1.00 91.12           H  
ATOM   1170  HA  TRP    70     150.154 152.681 198.297  1.00 91.12           H  
ATOM   1171  HB2 TRP    70     151.020 152.881 195.648  1.00 91.12           H  
ATOM   1172  HB3 TRP    70     151.648 151.742 196.557  1.00 91.12           H  
ATOM   1173  HD1 TRP    70     148.551 152.513 194.837  1.00 91.12           H  
ATOM   1174  HE1 TRP    70     147.064 150.622 194.802  1.00 91.12           H  
ATOM   1175  HE3 TRP    70     151.000 149.531 197.848  1.00 91.12           H  
ATOM   1176  HZ2 TRP    70     146.956 148.106 195.953  1.00 91.12           H  
ATOM   1177  HZ3 TRP    70     150.137 147.435 198.312  1.00 91.12           H  
ATOM   1178  HH2 TRP    70     148.145 146.737 197.376  1.00 91.12           H  
ATOM   1179  N   LEU    71     152.836 154.353 197.698  1.00 89.79           N  
ATOM   1180  CA  LEU    71     154.280 154.304 197.919  1.00 89.79           C  
ATOM   1181  C   LEU    71     154.672 154.654 199.347  1.00 89.79           C  
ATOM   1182  O   LEU    71     155.609 154.061 199.887  1.00 89.79           O  
ATOM   1183  CB  LEU    71     154.990 155.225 196.935  1.00 89.79           C  
ATOM   1184  CG  LEU    71     155.245 154.621 195.557  1.00 89.79           C  
ATOM   1185  CD1 LEU    71     156.191 153.439 195.644  1.00 89.79           C  
ATOM   1186  CD2 LEU    71     153.941 154.191 194.930  1.00 89.79           C  
ATOM   1187  H   LEU    71     152.575 154.980 197.170  1.00 89.79           H  
ATOM   1188  HA  LEU    71     154.580 153.398 197.757  1.00 89.79           H  
ATOM   1189  HB2 LEU    71     154.449 156.020 196.810  1.00 89.79           H  
ATOM   1190  HB3 LEU    71     155.850 155.473 197.310  1.00 89.79           H  
ATOM   1191  HG  LEU    71     155.649 155.290 194.984  1.00 89.79           H  
ATOM   1192 HD11 LEU    71     156.438 153.169 194.745  1.00 89.79           H  
ATOM   1193 HD12 LEU    71     156.983 153.705 196.136  1.00 89.79           H  
ATOM   1194 HD13 LEU    71     155.751 152.704 196.098  1.00 89.79           H  
ATOM   1195 HD21 LEU    71     154.048 154.166 193.967  1.00 89.79           H  
ATOM   1196 HD22 LEU    71     153.710 153.309 195.261  1.00 89.79           H  
ATOM   1197 HD23 LEU    71     153.249 154.827 195.168  1.00 89.79           H  
ATOM   1198  N   VAL    72     154.009 155.626 199.973  1.00 90.22           N  
ATOM   1199  CA  VAL    72     154.423 156.020 201.319  1.00 90.22           C  
ATOM   1200  C   VAL    72     154.251 154.857 202.288  1.00 90.22           C  
ATOM   1201  O   VAL    72     155.117 154.599 203.139  1.00 90.22           O  
ATOM   1202  CB  VAL    72     153.647 157.264 201.784  1.00 90.22           C  
ATOM   1203  CG1 VAL    72     152.203 156.924 202.066  1.00 90.22           C  
ATOM   1204  CG2 VAL    72     154.301 157.843 203.015  1.00 90.22           C  
ATOM   1205  H   VAL    72     153.339 156.060 199.654  1.00 90.22           H  
ATOM   1206  HA  VAL    72     155.364 156.250 201.299  1.00 90.22           H  
ATOM   1207  HB  VAL    72     153.670 157.934 201.084  1.00 90.22           H  
ATOM   1208 HG11 VAL    72     151.689 157.745 202.111  1.00 90.22           H  
ATOM   1209 HG12 VAL    72     151.866 156.361 201.352  1.00 90.22           H  
ATOM   1210 HG13 VAL    72     152.147 156.453 202.913  1.00 90.22           H  
ATOM   1211 HG21 VAL    72     153.833 158.653 203.271  1.00 90.22           H  
ATOM   1212 HG22 VAL    72     154.253 157.193 203.734  1.00 90.22           H  
ATOM   1213 HG23 VAL    72     155.228 158.046 202.813  1.00 90.22           H  
ATOM   1214  N   TRP    73     153.135 154.136 202.177  1.00 93.61           N  
ATOM   1215  CA  TRP    73     152.917 152.980 203.036  1.00 93.61           C  
ATOM   1216  C   TRP    73     154.002 151.938 202.825  1.00 93.61           C  
ATOM   1217  O   TRP    73     154.526 151.365 203.786  1.00 93.61           O  
ATOM   1218  CB  TRP    73     151.543 152.378 202.755  1.00 93.61           C  
ATOM   1219  CG  TRP    73     150.429 153.112 203.409  1.00 93.61           C  
ATOM   1220  CD1 TRP    73     149.304 153.586 202.810  1.00 93.61           C  
ATOM   1221  CD2 TRP    73     150.325 153.459 204.791  1.00 93.61           C  
ATOM   1222  NE1 TRP    73     148.504 154.210 203.731  1.00 93.61           N  
ATOM   1223  CE2 TRP    73     149.110 154.145 204.957  1.00 93.61           C  
ATOM   1224  CE3 TRP    73     151.142 153.257 205.904  1.00 93.61           C  
ATOM   1225  CZ2 TRP    73     148.692 154.629 206.191  1.00 93.61           C  
ATOM   1226  CZ3 TRP    73     150.727 153.738 207.126  1.00 93.61           C  
ATOM   1227  CH2 TRP    73     149.513 154.416 207.261  1.00 93.61           C  
ATOM   1228  H   TRP    73     152.500 154.294 201.620  1.00 93.61           H  
ATOM   1229  HA  TRP    73     152.953 153.264 203.961  1.00 93.61           H  
ATOM   1230  HB2 TRP    73     151.386 152.386 201.798  1.00 93.61           H  
ATOM   1231  HB3 TRP    73     151.530 151.465 203.084  1.00 93.61           H  
ATOM   1232  HD1 TRP    73     149.107 153.501 201.905  1.00 93.61           H  
ATOM   1233  HE1 TRP    73     147.746 154.580 203.567  1.00 93.61           H  
ATOM   1234  HE3 TRP    73     151.952 152.807 205.823  1.00 93.61           H  
ATOM   1235  HZ2 TRP    73     147.884 155.081 206.283  1.00 93.61           H  
ATOM   1236  HZ3 TRP    73     151.264 153.609 207.874  1.00 93.61           H  
ATOM   1237  HH2 TRP    73     149.258 154.730 208.099  1.00 93.61           H  
ATOM   1238  N   LEU    74     154.362 151.689 201.571  1.00 95.10           N  
ATOM   1239  CA  LEU    74     155.346 150.658 201.285  1.00 95.10           C  
ATOM   1240  C   LEU    74     156.741 151.084 201.735  1.00 95.10           C  
ATOM   1241  O   LEU    74     157.552 150.237 202.123  1.00 95.10           O  
ATOM   1242  CB  LEU    74     155.293 150.334 199.794  1.00 95.10           C  
ATOM   1243  CG  LEU    74     156.084 149.157 199.240  1.00 95.10           C  
ATOM   1244  CD1 LEU    74     155.611 147.868 199.865  1.00 95.10           C  
ATOM   1245  CD2 LEU    74     155.874 149.100 197.743  1.00 95.10           C  
ATOM   1246  H   LEU    74     154.056 152.097 200.878  1.00 95.10           H  
ATOM   1247  HA  LEU    74     155.108 149.856 201.776  1.00 95.10           H  
ATOM   1248  HB2 LEU    74     154.365 150.173 199.565  1.00 95.10           H  
ATOM   1249  HB3 LEU    74     155.600 151.121 199.317  1.00 95.10           H  
ATOM   1250  HG  LEU    74     157.029 149.272 199.426  1.00 95.10           H  
ATOM   1251 HD11 LEU    74     156.147 147.136 199.524  1.00 95.10           H  
ATOM   1252 HD12 LEU    74     155.705 147.927 200.827  1.00 95.10           H  
ATOM   1253 HD13 LEU    74     154.679 147.730 199.633  1.00 95.10           H  
ATOM   1254 HD21 LEU    74     156.724 149.176 197.295  1.00 95.10           H  
ATOM   1255 HD22 LEU    74     155.456 148.254 197.515  1.00 95.10           H  
ATOM   1256 HD23 LEU    74     155.298 149.833 197.477  1.00 95.10           H  
ATOM   1257  N   LEU    75     157.031 152.388 201.723  1.00 95.58           N  
ATOM   1258  CA  LEU    75     158.291 152.875 202.280  1.00 95.58           C  
ATOM   1259  C   LEU    75     158.339 152.681 203.789  1.00 95.58           C  
ATOM   1260  O   LEU    75     159.369 152.263 204.336  1.00 95.58           O  
ATOM   1261  CB  LEU    75     158.491 154.351 201.938  1.00 95.58           C  
ATOM   1262  CG  LEU    75     158.979 154.672 200.528  1.00 95.58           C  
ATOM   1263  CD1 LEU    75     158.843 156.154 200.254  1.00 95.58           C  
ATOM   1264  CD2 LEU    75     160.413 154.228 200.349  1.00 95.58           C  
ATOM   1265  H   LEU    75     156.521 153.001 201.402  1.00 95.58           H  
ATOM   1266  HA  LEU    75     159.023 152.372 201.890  1.00 95.58           H  
ATOM   1267  HB2 LEU    75     157.643 154.806 202.057  1.00 95.58           H  
ATOM   1268  HB3 LEU    75     159.141 154.719 202.557  1.00 95.58           H  
ATOM   1269  HG  LEU    75     158.431 154.195 199.885  1.00 95.58           H  
ATOM   1270 HD11 LEU    75     159.242 156.354 199.393  1.00 95.58           H  
ATOM   1271 HD12 LEU    75     157.902 156.389 200.247  1.00 95.58           H  
ATOM   1272 HD13 LEU    75     159.302 156.646 200.954  1.00 95.58           H  
ATOM   1273 HD21 LEU    75     160.732 154.530 199.484  1.00 95.58           H  
ATOM   1274 HD22 LEU    75     160.954 154.617 201.054  1.00 95.58           H  
ATOM   1275 HD23 LEU    75     160.454 153.260 200.397  1.00 95.58           H  
ATOM   1276  N   LEU    76     157.247 153.001 204.485  1.00101.13           N  
ATOM   1277  CA  LEU    76     157.203 152.708 205.915  1.00101.13           C  
ATOM   1278  C   LEU    76     157.394 151.218 206.161  1.00101.13           C  
ATOM   1279  O   LEU    76     158.076 150.813 207.112  1.00101.13           O  
ATOM   1280  CB  LEU    76     155.887 153.187 206.521  1.00101.13           C  
ATOM   1281  CG  LEU    76     155.968 154.528 207.246  1.00101.13           C  
ATOM   1282  CD1 LEU    76     156.341 155.636 206.282  1.00101.13           C  
ATOM   1283  CD2 LEU    76     154.656 154.835 207.942  1.00101.13           C  
ATOM   1284  H   LEU    76     156.543 153.377 204.165  1.00101.13           H  
ATOM   1285  HA  LEU    76     157.926 153.181 206.357  1.00101.13           H  
ATOM   1286  HB2 LEU    76     155.232 153.276 205.811  1.00101.13           H  
ATOM   1287  HB3 LEU    76     155.583 152.525 207.162  1.00101.13           H  
ATOM   1288  HG  LEU    76     156.661 154.477 207.923  1.00101.13           H  
ATOM   1289 HD11 LEU    76     156.337 156.481 206.758  1.00101.13           H  
ATOM   1290 HD12 LEU    76     157.227 155.462 205.925  1.00101.13           H  
ATOM   1291 HD13 LEU    76     155.692 155.659 205.561  1.00101.13           H  
ATOM   1292 HD21 LEU    76     154.730 155.693 208.388  1.00101.13           H  
ATOM   1293 HD22 LEU    76     153.948 154.866 207.280  1.00101.13           H  
ATOM   1294 HD23 LEU    76     154.473 154.138 208.591  1.00101.13           H  
ATOM   1295  N   GLY    77     156.803 150.387 205.304  1.00102.36           N  
ATOM   1296  CA  GLY    77     157.016 148.957 205.418  1.00102.36           C  
ATOM   1297  C   GLY    77     158.473 148.573 205.256  1.00102.36           C  
ATOM   1298  O   GLY    77     158.986 147.728 205.991  1.00102.36           O  
ATOM   1299  H   GLY    77     156.286 150.626 204.660  1.00102.36           H  
ATOM   1300  HA2 GLY    77     156.714 148.655 206.289  1.00102.36           H  
ATOM   1301  HA3 GLY    77     156.498 148.499 204.739  1.00102.36           H  
ATOM   1302  N   HIS    78     159.158 149.174 204.280  1.00103.54           N  
ATOM   1303  CA  HIS    78     160.577 148.879 204.107  1.00103.54           C  
ATOM   1304  C   HIS    78     161.365 149.264 205.346  1.00103.54           C  
ATOM   1305  O   HIS    78     162.232 148.507 205.803  1.00103.54           O  
ATOM   1306  CB  HIS    78     161.147 149.606 202.894  1.00103.54           C  
ATOM   1307  CG  HIS    78     162.638 149.519 202.799  1.00103.54           C  
ATOM   1308  CD2 HIS    78     163.479 150.185 203.664  1.00103.54           C  
ATOM   1309  ND1 HIS    78     163.438 148.825 201.957  1.00103.54           N  
ATOM   1310  NE2 HIS    78     164.732 149.915 203.350  1.00103.54           N  
ATOM   1311  CE1 HIS    78     164.736 149.094 202.317  1.00103.54           C  
ATOM   1312  H   HIS    78     158.832 149.740 203.720  1.00103.54           H  
ATOM   1313  HA  HIS    78     160.687 147.926 203.964  1.00103.54           H  
ATOM   1314  HB2 HIS    78     160.777 149.225 202.085  1.00103.54           H  
ATOM   1315  HB3 HIS    78     160.908 150.545 202.951  1.00103.54           H  
ATOM   1316  HD2 HIS    78     163.162 150.827 204.472  1.00103.54           H  
ATOM   1317  HE2 HIS    78     165.484 150.249 203.783  1.00103.54           H  
ATOM   1318  HE1 HIS    78     165.437 148.776 201.934  1.00103.54           H  
ATOM   1319  N   MET    79     161.096 150.448 205.894  1.00107.88           N  
ATOM   1320  CA  MET    79     161.744 150.829 207.143  1.00107.88           C  
ATOM   1321  C   MET    79     161.539 149.767 208.211  1.00107.88           C  
ATOM   1322  O   MET    79     162.496 149.312 208.852  1.00107.88           O  
ATOM   1323  CB  MET    79     161.195 152.155 207.655  1.00107.88           C  
ATOM   1324  CG  MET    79     161.698 152.442 209.057  1.00107.88           C  
ATOM   1325  SD  MET    79     161.613 154.142 209.611  1.00107.88           S  
ATOM   1326  CE  MET    79     161.686 153.857 211.383  1.00107.88           C  
ATOM   1327  H   MET    79     160.557 151.035 205.569  1.00107.88           H  
ATOM   1328  HA  MET    79     162.695 150.940 206.984  1.00107.88           H  
ATOM   1329  HB2 MET    79     161.487 152.875 207.074  1.00107.88           H  
ATOM   1330  HB3 MET    79     160.226 152.113 207.682  1.00107.88           H  
ATOM   1331  HG2 MET    79     161.179 151.914 209.681  1.00107.88           H  
ATOM   1332  HG3 MET    79     162.629 152.170 209.105  1.00107.88           H  
ATOM   1333  HE1 MET    79     161.791 154.700 211.846  1.00107.88           H  
ATOM   1334  HE2 MET    79     160.864 153.426 211.667  1.00107.88           H  
ATOM   1335  HE3 MET    79     162.446 153.290 211.578  1.00107.88           H  
ATOM   1336  N   VAL    80     160.283 149.382 208.434  1.00111.19           N  
ATOM   1337  CA  VAL    80     159.978 148.484 209.542  1.00111.19           C  
ATOM   1338  C   VAL    80     160.665 147.144 209.335  1.00111.19           C  
ATOM   1339  O   VAL    80     161.237 146.572 210.268  1.00111.19           O  
ATOM   1340  CB  VAL    80     158.456 148.324 209.699  1.00111.19           C  
ATOM   1341  CG1 VAL    80     158.135 147.133 210.580  1.00111.19           C  
ATOM   1342  CG2 VAL    80     157.852 149.594 210.273  1.00111.19           C  
ATOM   1343  H   VAL    80     159.603 149.622 207.966  1.00111.19           H  
ATOM   1344  HA  VAL    80     160.323 148.870 210.363  1.00111.19           H  
ATOM   1345  HB  VAL    80     158.060 148.170 208.828  1.00111.19           H  
ATOM   1346 HG11 VAL    80     157.223 147.218 210.900  1.00111.19           H  
ATOM   1347 HG12 VAL    80     158.229 146.317 210.063  1.00111.19           H  
ATOM   1348 HG13 VAL    80     158.746 147.125 211.333  1.00111.19           H  
ATOM   1349 HG21 VAL    80     156.891 149.483 210.343  1.00111.19           H  
ATOM   1350 HG22 VAL    80     158.232 149.756 211.150  1.00111.19           H  
ATOM   1351 HG23 VAL    80     158.057 150.335 209.681  1.00111.19           H  
ATOM   1352  N   VAL    81     160.617 146.619 208.112  1.00111.07           N  
ATOM   1353  CA  VAL    81     161.227 145.323 207.839  1.00111.07           C  
ATOM   1354  C   VAL    81     162.731 145.385 208.065  1.00111.07           C  
ATOM   1355  O   VAL    81     163.316 144.502 208.703  1.00111.07           O  
ATOM   1356  CB  VAL    81     160.888 144.861 206.413  1.00111.07           C  
ATOM   1357  CG1 VAL    81     161.609 143.571 206.090  1.00111.07           C  
ATOM   1358  CG2 VAL    81     159.393 144.659 206.277  1.00111.07           C  
ATOM   1359  H   VAL    81     160.243 146.990 207.432  1.00111.07           H  
ATOM   1360  HA  VAL    81     160.864 144.670 208.457  1.00111.07           H  
ATOM   1361  HB  VAL    81     161.167 145.538 205.777  1.00111.07           H  
ATOM   1362 HG11 VAL    81     161.254 143.213 205.262  1.00111.07           H  
ATOM   1363 HG12 VAL    81     162.558 143.749 205.992  1.00111.07           H  
ATOM   1364 HG13 VAL    81     161.462 142.939 206.811  1.00111.07           H  
ATOM   1365 HG21 VAL    81     159.187 144.431 205.359  1.00111.07           H  
ATOM   1366 HG22 VAL    81     159.121 143.937 206.864  1.00111.07           H  
ATOM   1367 HG23 VAL    81     158.935 145.474 206.527  1.00111.07           H  
ATOM   1368  N   SER    82     163.384 146.427 207.546  1.00114.64           N  
ATOM   1369  CA  SER    82     164.829 146.517 207.707  1.00114.64           C  
ATOM   1370  C   SER    82     165.210 146.625 209.176  1.00114.64           C  
ATOM   1371  O   SER    82     166.180 146.003 209.622  1.00114.64           O  
ATOM   1372  CB  SER    82     165.378 147.708 206.930  1.00114.64           C  
ATOM   1373  OG  SER    82     166.793 147.682 206.918  1.00114.64           O  
ATOM   1374  H   SER    82     163.024 147.075 207.109  1.00114.64           H  
ATOM   1375  HA  SER    82     165.237 145.713 207.349  1.00114.64           H  
ATOM   1376  HB2 SER    82     165.048 147.675 206.018  1.00114.64           H  
ATOM   1377  HB3 SER    82     165.083 148.526 207.359  1.00114.64           H  
ATOM   1378  HG  SER    82     167.090 148.335 206.480  1.00114.64           H  
ATOM   1379  N   GLN    83     164.464 147.421 209.945  1.00125.09           N  
ATOM   1380  CA  GLN    83     164.796 147.596 211.356  1.00125.09           C  
ATOM   1381  C   GLN    83     164.543 146.320 212.158  1.00125.09           C  
ATOM   1382  O   GLN    83     165.353 145.955 213.021  1.00125.09           O  
ATOM   1383  CB  GLN    83     164.027 148.797 211.914  1.00125.09           C  
ATOM   1384  CG  GLN    83     164.266 149.094 213.386  1.00125.09           C  
ATOM   1385  CD  GLN    83     163.223 148.447 214.280  1.00125.09           C  
ATOM   1386  OE1 GLN    83     162.057 148.334 213.903  1.00125.09           O  
ATOM   1387  NE2 GLN    83     163.639 148.009 215.462  1.00125.09           N  
ATOM   1388  H   GLN    83     163.776 147.863 209.679  1.00125.09           H  
ATOM   1389  HA  GLN    83     165.743 147.797 211.425  1.00125.09           H  
ATOM   1390  HB2 GLN    83     164.286 149.586 211.413  1.00125.09           H  
ATOM   1391  HB3 GLN    83     163.078 148.638 211.794  1.00125.09           H  
ATOM   1392  HG2 GLN    83     165.136 148.751 213.642  1.00125.09           H  
ATOM   1393  HG3 GLN    83     164.232 150.053 213.525  1.00125.09           H  
ATOM   1394 HE21 GLN    83     164.462 148.102 215.686  1.00125.09           H  
ATOM   1395 HE22 GLN    83     163.087 147.630 216.002  1.00125.09           H  
ATOM   1396  N   MET    84     163.438 145.618 211.887  1.00122.92           N  
ATOM   1397  CA  MET    84     163.256 144.289 212.469  1.00122.92           C  
ATOM   1398  C   MET    84     164.443 143.393 212.158  1.00122.92           C  
ATOM   1399  O   MET    84     164.981 142.727 213.048  1.00122.92           O  
ATOM   1400  CB  MET    84     161.962 143.648 211.960  1.00122.92           C  
ATOM   1401  CG  MET    84     160.669 144.324 212.392  1.00122.92           C  
ATOM   1402  SD  MET    84     160.445 144.298 214.186  1.00122.92           S  
ATOM   1403  CE  MET    84     160.896 145.960 214.643  1.00122.92           C  
ATOM   1404  H   MET    84     162.794 145.883 211.383  1.00122.92           H  
ATOM   1405  HA  MET    84     163.181 144.382 213.431  1.00122.92           H  
ATOM   1406  HB2 MET    84     161.980 143.656 210.989  1.00122.92           H  
ATOM   1407  HB3 MET    84     161.932 142.731 212.274  1.00122.92           H  
ATOM   1408  HG2 MET    84     160.684 145.250 212.110  1.00122.92           H  
ATOM   1409  HG3 MET    84     159.920 143.862 211.982  1.00122.92           H  
ATOM   1410  HE1 MET    84     160.686 146.095 215.581  1.00122.92           H  
ATOM   1411  HE2 MET    84     161.848 146.070 214.498  1.00122.92           H  
ATOM   1412  HE3 MET    84     160.397 146.587 214.096  1.00122.92           H  
ATOM   1413  N   ALA    85     164.869 143.362 210.896  1.00124.45           N  
ATOM   1414  CA  ALA    85     165.989 142.501 210.538  1.00124.45           C  
ATOM   1415  C   ALA    85     167.237 142.887 211.317  1.00124.45           C  
ATOM   1416  O   ALA    85     167.963 142.020 211.817  1.00124.45           O  
ATOM   1417  CB  ALA    85     166.245 142.572 209.034  1.00124.45           C  
ATOM   1418  H   ALA    85     164.536 143.816 210.247  1.00124.45           H  
ATOM   1419  HA  ALA    85     165.766 141.583 210.762  1.00124.45           H  
ATOM   1420  HB1 ALA    85     166.992 141.995 208.812  1.00124.45           H  
ATOM   1421  HB2 ALA    85     165.448 142.277 208.565  1.00124.45           H  
ATOM   1422  HB3 ALA    85     166.451 143.489 208.793  1.00124.45           H  
ATOM   1423  N   THR    86     167.493 144.188 211.443  1.00128.39           N  
ATOM   1424  CA  THR    86     168.661 144.640 212.188  1.00128.39           C  
ATOM   1425  C   THR    86     168.591 144.191 213.640  1.00128.39           C  
ATOM   1426  O   THR    86     169.603 143.785 214.222  1.00128.39           O  
ATOM   1427  CB  THR    86     168.781 146.160 212.106  1.00128.39           C  
ATOM   1428  OG1 THR    86     169.112 146.545 210.766  1.00128.39           O  
ATOM   1429  CG2 THR    86     169.851 146.668 213.066  1.00128.39           C  
ATOM   1430  H   THR    86     167.012 144.820 211.111  1.00128.39           H  
ATOM   1431  HA  THR    86     169.457 144.252 211.794  1.00128.39           H  
ATOM   1432  HB  THR    86     167.934 146.562 212.355  1.00128.39           H  
ATOM   1433 HG21 THR    86     170.159 147.543 212.783  1.00128.39           H  
ATOM   1434 HG22 THR    86     169.487 146.739 213.963  1.00128.39           H  
ATOM   1435 HG23 THR    86     170.605 146.058 213.078  1.00128.39           H  
ATOM   1436  HG1 THR    86     168.516 146.283 210.236  1.00128.39           H  
ATOM   1437  N   LEU    87     167.410 144.259 214.242  1.00129.26           N  
ATOM   1438  CA  LEU    87     167.245 143.866 215.634  1.00129.26           C  
ATOM   1439  C   LEU    87     167.107 142.360 215.813  1.00129.26           C  
ATOM   1440  O   LEU    87     167.046 141.893 216.954  1.00129.26           O  
ATOM   1441  CB  LEU    87     166.027 144.569 216.238  1.00129.26           C  
ATOM   1442  CG  LEU    87     166.313 145.892 216.953  1.00129.26           C  
ATOM   1443  CD1 LEU    87     167.053 145.651 218.260  1.00129.26           C  
ATOM   1444  CD2 LEU    87     167.104 146.833 216.053  1.00129.26           C  
ATOM   1445  H   LEU    87     166.687 144.530 213.864  1.00129.26           H  
ATOM   1446  HA  LEU    87     168.029 144.149 216.130  1.00129.26           H  
ATOM   1447  HB2 LEU    87     165.394 144.755 215.526  1.00129.26           H  
ATOM   1448  HB3 LEU    87     165.619 143.973 216.885  1.00129.26           H  
ATOM   1449  HG  LEU    87     165.470 146.322 217.164  1.00129.26           H  
ATOM   1450 HD11 LEU    87     167.135 146.493 218.735  1.00129.26           H  
ATOM   1451 HD12 LEU    87     166.550 145.017 218.795  1.00129.26           H  
ATOM   1452 HD13 LEU    87     167.934 145.295 218.065  1.00129.26           H  
ATOM   1453 HD21 LEU    87     167.187 147.693 216.494  1.00129.26           H  
ATOM   1454 HD22 LEU    87     167.984 146.458 215.895  1.00129.26           H  
ATOM   1455 HD23 LEU    87     166.631 146.936 215.212  1.00129.26           H  
ATOM   1456  N   LEU    88     167.048 141.596 214.724  1.00123.45           N  
ATOM   1457  CA  LEU    88     166.932 140.145 214.800  1.00123.45           C  
ATOM   1458  C   LEU    88     168.130 139.421 214.212  1.00123.45           C  
ATOM   1459  O   LEU    88     168.724 138.573 214.887  1.00123.45           O  
ATOM   1460  CB  LEU    88     165.656 139.679 214.087  1.00123.45           C  
ATOM   1461  CG  LEU    88     165.397 138.173 214.156  1.00123.45           C  
ATOM   1462  CD1 LEU    88     165.199 137.721 215.594  1.00123.45           C  
ATOM   1463  CD2 LEU    88     164.198 137.802 213.304  1.00123.45           C  
ATOM   1464  H   LEU    88     167.072 141.899 213.920  1.00123.45           H  
ATOM   1465  HA  LEU    88     166.862 139.887 215.732  1.00123.45           H  
ATOM   1466  HB2 LEU    88     164.895 140.126 214.491  1.00123.45           H  
ATOM   1467  HB3 LEU    88     165.717 139.925 213.150  1.00123.45           H  
ATOM   1468  HG  LEU    88     166.166 137.701 213.800  1.00123.45           H  
ATOM   1469 HD11 LEU    88     164.955 136.782 215.597  1.00123.45           H  
ATOM   1470 HD12 LEU    88     166.025 137.848 216.085  1.00123.45           H  
ATOM   1471 HD13 LEU    88     164.490 138.247 215.995  1.00123.45           H  
ATOM   1472 HD21 LEU    88     164.051 136.845 213.368  1.00123.45           H  
ATOM   1473 HD22 LEU    88     163.419 138.279 213.633  1.00123.45           H  
ATOM   1474 HD23 LEU    88     164.375 138.050 212.384  1.00123.45           H  
ATOM   1475  N   ALA    89     168.501 139.718 212.966  1.00123.01           N  
ATOM   1476  CA  ALA    89     169.541 138.946 212.288  1.00123.01           C  
ATOM   1477  C   ALA    89     170.235 139.855 211.278  1.00123.01           C  
ATOM   1478  O   ALA    89     169.714 140.083 210.183  1.00123.01           O  
ATOM   1479  CB  ALA    89     168.950 137.716 211.617  1.00123.01           C  
ATOM   1480  H   ALA    89     168.170 140.357 212.496  1.00123.01           H  
ATOM   1481  HA  ALA    89     170.201 138.653 212.936  1.00123.01           H  
ATOM   1482  HB1 ALA    89     169.661 137.225 211.176  1.00123.01           H  
ATOM   1483  HB2 ALA    89     168.532 137.159 212.292  1.00123.01           H  
ATOM   1484  HB3 ALA    89     168.289 137.999 210.965  1.00123.01           H  
ATOM   1485  N   ARG    90     171.413 140.357 211.652  1.00126.64           N  
ATOM   1486  CA  ARG    90     172.182 141.198 210.743  1.00126.64           C  
ATOM   1487  C   ARG    90     172.593 140.426 209.498  1.00126.64           C  
ATOM   1488  O   ARG    90     172.416 140.904 208.372  1.00126.64           O  
ATOM   1489  CB  ARG    90     173.425 141.727 211.463  1.00126.64           C  
ATOM   1490  CG  ARG    90     174.436 142.524 210.618  1.00126.64           C  
ATOM   1491  CD  ARG    90     173.851 143.339 209.462  1.00126.64           C  
ATOM   1492  NE  ARG    90     172.606 144.017 209.816  1.00126.64           N  
ATOM   1493  CZ  ARG    90     172.545 145.248 210.318  1.00126.64           C  
ATOM   1494  NH1 ARG    90     171.372 145.787 210.610  1.00126.64           N  
ATOM   1495  NH2 ARG    90     173.653 145.943 210.540  1.00126.64           N1+
ATOM   1496  H   ARG    90     171.783 140.225 212.417  1.00126.64           H  
ATOM   1497  HA  ARG    90     171.626 141.942 210.473  1.00126.64           H  
ATOM   1498  HB2 ARG    90     173.132 142.310 212.182  1.00126.64           H  
ATOM   1499  HB3 ARG    90     173.901 140.971 211.838  1.00126.64           H  
ATOM   1500  HG2 ARG    90     174.904 143.142 211.200  1.00126.64           H  
ATOM   1501  HG3 ARG    90     175.070 141.898 210.234  1.00126.64           H  
ATOM   1502  HD2 ARG    90     174.497 144.007 209.190  1.00126.64           H  
ATOM   1503  HD3 ARG    90     173.671 142.752 208.715  1.00126.64           H  
ATOM   1504  HE  ARG    90     171.878 143.693 209.493  1.00126.64           H  
ATOM   1505 HH11 ARG    90     170.648 145.344 210.473  1.00126.64           H  
ATOM   1506 HH12 ARG    90     171.333 146.581 210.937  1.00126.64           H  
ATOM   1507 HH21 ARG    90     174.422 145.609 210.358  1.00126.64           H  
ATOM   1508 HH22 ARG    90     173.599 146.736 210.867  1.00126.64           H  
ATOM   1509  N   LYS    91     173.105 139.208 209.681  1.00122.65           N  
ATOM   1510  CA  LYS    91     173.802 138.524 208.597  1.00122.65           C  
ATOM   1511  C   LYS    91     172.923 138.382 207.363  1.00122.65           C  
ATOM   1512  O   LYS    91     173.427 138.325 206.237  1.00122.65           O  
ATOM   1513  CB  LYS    91     174.282 137.156 209.081  1.00122.65           C  
ATOM   1514  CG  LYS    91     175.056 136.360 208.047  1.00122.65           C  
ATOM   1515  CD  LYS    91     175.624 135.082 208.644  1.00122.65           C  
ATOM   1516  CE  LYS    91     174.538 134.055 208.927  1.00122.65           C  
ATOM   1517  NZ  LYS    91     173.925 133.512 207.685  1.00122.65           N1+
ATOM   1518  H   LYS    91     173.063 138.763 210.415  1.00122.65           H  
ATOM   1519  HA  LYS    91     174.583 139.043 208.349  1.00122.65           H  
ATOM   1520  HB2 LYS    91     174.861 137.284 209.849  1.00122.65           H  
ATOM   1521  HB3 LYS    91     173.508 136.632 209.339  1.00122.65           H  
ATOM   1522  HG2 LYS    91     174.464 136.116 207.320  1.00122.65           H  
ATOM   1523  HG3 LYS    91     175.793 136.897 207.715  1.00122.65           H  
ATOM   1524  HD2 LYS    91     176.259 134.690 208.024  1.00122.65           H  
ATOM   1525  HD3 LYS    91     176.065 135.291 209.482  1.00122.65           H  
ATOM   1526  HE2 LYS    91     174.929 133.312 209.413  1.00122.65           H  
ATOM   1527  HE3 LYS    91     173.837 134.463 209.458  1.00122.65           H  
ATOM   1528  HZ1 LYS    91     173.304 132.909 207.894  1.00122.65           H  
ATOM   1529  HZ2 LYS    91     173.546 134.168 207.219  1.00122.65           H  
ATOM   1530  HZ3 LYS    91     174.549 133.123 207.184  1.00122.65           H  
ATOM   1531  N   HIS    92     171.610 138.324 207.550  1.00120.35           N  
ATOM   1532  CA  HIS    92     170.697 138.160 206.431  1.00120.35           C  
ATOM   1533  C   HIS    92     170.145 139.477 205.904  1.00120.35           C  
ATOM   1534  O   HIS    92     169.463 139.471 204.873  1.00120.35           O  
ATOM   1535  CB  HIS    92     169.535 137.254 206.843  1.00120.35           C  
ATOM   1536  CG  HIS    92     169.840 135.795 206.725  1.00120.35           C  
ATOM   1537  ND1 HIS    92     169.924 135.148 205.511  1.00120.35           N  
ATOM   1538  CD2 HIS    92     170.087 134.857 207.669  1.00120.35           C  
ATOM   1539  CE1 HIS    92     170.207 133.874 205.713  1.00120.35           C  
ATOM   1540  NE2 HIS    92     170.311 133.671 207.014  1.00120.35           N  
ATOM   1541  H   HIS    92     171.223 138.377 208.316  1.00120.35           H  
ATOM   1542  HA  HIS    92     171.167 137.724 205.704  1.00120.35           H  
ATOM   1543  HB2 HIS    92     169.306 137.438 207.767  1.00120.35           H  
ATOM   1544  HB3 HIS    92     168.775 137.445 206.272  1.00120.35           H  
ATOM   1545  HD1 HIS    92     169.781 135.610 204.546  1.00120.35           H  
ATOM   1546  HD2 HIS    92     170.105 135.012 208.738  1.00120.35           H  
ATOM   1547  HE1 HIS    92     170.314 133.229 205.052  1.00120.35           H  
ATOM   1548  N   ARG    93     170.427 140.599 206.565  1.00120.14           N  
ATOM   1549  CA  ARG    93     169.727 141.841 206.245  1.00120.14           C  
ATOM   1550  C   ARG    93     169.765 142.197 204.768  1.00120.14           C  
ATOM   1551  O   ARG    93     168.715 142.593 204.233  1.00120.14           O  
ATOM   1552  CB  ARG    93     170.297 143.005 207.067  1.00120.14           C  
ATOM   1553  CG  ARG    93     169.490 144.288 206.902  1.00120.14           C  
ATOM   1554  CD  ARG    93     170.117 145.472 207.605  1.00120.14           C  
ATOM   1555  NE  ARG    93     171.512 145.684 207.224  1.00120.14           N  
ATOM   1556  CZ  ARG    93     171.925 146.561 206.313  1.00120.14           C  
ATOM   1557  NH1 ARG    93     173.218 146.671 206.048  1.00120.14           N  
ATOM   1558  NH2 ARG    93     171.060 147.326 205.663  1.00120.14           N1+
ATOM   1559  H   ARG    93     171.009 140.668 207.194  1.00120.14           H  
ATOM   1560  HA  ARG    93     168.795 141.740 206.494  1.00120.14           H  
ATOM   1561  HB2 ARG    93     170.290 142.762 208.006  1.00120.14           H  
ATOM   1562  HB3 ARG    93     171.206 143.181 206.777  1.00120.14           H  
ATOM   1563  HG2 ARG    93     169.422 144.509 205.961  1.00120.14           H  
ATOM   1564  HG3 ARG    93     168.604 144.153 207.274  1.00120.14           H  
ATOM   1565  HD2 ARG    93     169.606 146.270 207.401  1.00120.14           H  
ATOM   1566  HD3 ARG    93     170.091 145.306 208.555  1.00120.14           H  
ATOM   1567  HE  ARG    93     172.105 145.188 207.599  1.00120.14           H  
ATOM   1568 HH11 ARG    93     173.786 146.179 206.465  1.00120.14           H  
ATOM   1569 HH12 ARG    93     173.488 147.236 205.459  1.00120.14           H  
ATOM   1570 HH21 ARG    93     170.218 147.267 205.823  1.00120.14           H  
ATOM   1571 HH22 ARG    93     171.344 147.887 205.076  1.00120.14           H  
ATOM   1572  N   PRO    94     170.891 142.108 204.063  1.00117.92           N  
ATOM   1573  CA  PRO    94     170.858 142.463 202.637  1.00117.92           C  
ATOM   1574  C   PRO    94     169.824 141.667 201.870  1.00117.92           C  
ATOM   1575  O   PRO    94     169.112 142.220 201.022  1.00117.92           O  
ATOM   1576  CB  PRO    94     172.287 142.158 202.164  1.00117.92           C  
ATOM   1577  CG  PRO    94     173.110 142.114 203.405  1.00117.92           C  
ATOM   1578  CD  PRO    94     172.211 141.613 204.480  1.00117.92           C  
ATOM   1579  HA  PRO    94     170.680 143.410 202.530  1.00117.92           H  
ATOM   1580  HB2 PRO    94     172.306 141.301 201.711  1.00117.92           H  
ATOM   1581  HB3 PRO    94     172.594 142.865 201.575  1.00117.92           H  
ATOM   1582  HG2 PRO    94     173.858 141.510 203.276  1.00117.92           H  
ATOM   1583  HG3 PRO    94     173.424 143.006 203.615  1.00117.92           H  
ATOM   1584  HD2 PRO    94     172.219 140.644 204.502  1.00117.92           H  
ATOM   1585  HD3 PRO    94     172.463 141.993 205.336  1.00117.92           H  
ATOM   1586  N   TRP    95     169.687 140.381 202.180  1.00115.48           N  
ATOM   1587  CA  TRP    95     168.751 139.545 201.445  1.00115.48           C  
ATOM   1588  C   TRP    95     167.310 139.788 201.870  1.00115.48           C  
ATOM   1589  O   TRP    95     166.404 139.705 201.035  1.00115.48           O  
ATOM   1590  CB  TRP    95     169.143 138.083 201.619  1.00115.48           C  
ATOM   1591  CG  TRP    95     170.571 137.881 201.267  1.00115.48           C  
ATOM   1592  CD1 TRP    95     171.565 137.428 202.081  1.00115.48           C  
ATOM   1593  CD2 TRP    95     171.180 138.162 200.007  1.00115.48           C  
ATOM   1594  NE1 TRP    95     172.755 137.395 201.399  1.00115.48           N  
ATOM   1595  CE2 TRP    95     172.544 137.843 200.122  1.00115.48           C  
ATOM   1596  CE3 TRP    95     170.701 138.644 198.790  1.00115.48           C  
ATOM   1597  CZ2 TRP    95     173.433 137.991 199.066  1.00115.48           C  
ATOM   1598  CZ3 TRP    95     171.582 138.788 197.745  1.00115.48           C  
ATOM   1599  CH2 TRP    95     172.933 138.465 197.887  1.00115.48           C  
ATOM   1600  H   TRP    95     170.118 139.976 202.804  1.00115.48           H  
ATOM   1601  HA  TRP    95     168.817 139.759 200.502  1.00115.48           H  
ATOM   1602  HB2 TRP    95     169.014 137.822 202.544  1.00115.48           H  
ATOM   1603  HB3 TRP    95     168.601 137.532 201.032  1.00115.48           H  
ATOM   1604  HD1 TRP    95     171.452 137.174 202.969  1.00115.48           H  
ATOM   1605  HE1 TRP    95     173.510 137.139 201.721  1.00115.48           H  
ATOM   1606  HE3 TRP    95     169.803 138.862 198.686  1.00115.48           H  
ATOM   1607  HZ2 TRP    95     174.332 137.774 199.157  1.00115.48           H  
ATOM   1608  HZ3 TRP    95     171.272 139.110 196.930  1.00115.48           H  
ATOM   1609  HH2 TRP    95     173.505 138.573 197.162  1.00115.48           H  
ATOM   1610  N   ILE    96     167.074 140.108 203.141  1.00113.71           N  
ATOM   1611  CA  ILE    96     165.737 140.527 203.543  1.00113.71           C  
ATOM   1612  C   ILE    96     165.339 141.781 202.779  1.00113.71           C  
ATOM   1613  O   ILE    96     164.211 141.898 202.284  1.00113.71           O  
ATOM   1614  CB  ILE    96     165.682 140.753 205.064  1.00113.71           C  
ATOM   1615  CG1 ILE    96     166.055 139.475 205.818  1.00113.71           C  
ATOM   1616  CG2 ILE    96     164.302 141.220 205.478  1.00113.71           C  
ATOM   1617  CD1 ILE    96     165.134 138.298 205.556  1.00113.71           C  
ATOM   1618  H   ILE    96     167.656 140.092 203.774  1.00113.71           H  
ATOM   1619  HA  ILE    96     165.103 139.830 203.314  1.00113.71           H  
ATOM   1620  HB  ILE    96     166.322 141.444 205.295  1.00113.71           H  
ATOM   1621 HG12 ILE    96     166.952 139.210 205.562  1.00113.71           H  
ATOM   1622 HG13 ILE    96     166.030 139.660 206.770  1.00113.71           H  
ATOM   1623 HG21 ILE    96     164.235 141.180 206.445  1.00113.71           H  
ATOM   1624 HG22 ILE    96     164.170 142.132 205.175  1.00113.71           H  
ATOM   1625 HG23 ILE    96     163.639 140.637 205.077  1.00113.71           H  
ATOM   1626 HD11 ILE    96     165.430 137.546 206.093  1.00113.71           H  
ATOM   1627 HD12 ILE    96     164.228 138.540 205.803  1.00113.71           H  
ATOM   1628 HD13 ILE    96     165.171 138.064 204.616  1.00113.71           H  
ATOM   1629  N   LEU    97     166.266 142.734 202.664  1.00112.01           N  
ATOM   1630  CA  LEU    97     165.995 143.955 201.913  1.00112.01           C  
ATOM   1631  C   LEU    97     165.700 143.645 200.453  1.00112.01           C  
ATOM   1632  O   LEU    97     164.766 144.203 199.868  1.00112.01           O  
ATOM   1633  CB  LEU    97     167.189 144.900 202.017  1.00112.01           C  
ATOM   1634  CG  LEU    97     167.470 145.444 203.413  1.00112.01           C  
ATOM   1635  CD1 LEU    97     168.751 146.248 203.408  1.00112.01           C  
ATOM   1636  CD2 LEU    97     166.317 146.287 203.906  1.00112.01           C  
ATOM   1637  H   LEU    97     167.053 142.697 203.011  1.00112.01           H  
ATOM   1638  HA  LEU    97     165.218 144.396 202.289  1.00112.01           H  
ATOM   1639  HB2 LEU    97     167.982 144.425 201.724  1.00112.01           H  
ATOM   1640  HB3 LEU    97     167.031 145.659 201.434  1.00112.01           H  
ATOM   1641  HG  LEU    97     167.582 144.703 204.027  1.00112.01           H  
ATOM   1642 HD11 LEU    97     168.905 146.599 204.298  1.00112.01           H  
ATOM   1643 HD12 LEU    97     169.485 145.670 203.147  1.00112.01           H  
ATOM   1644 HD13 LEU    97     168.663 146.977 202.775  1.00112.01           H  
ATOM   1645 HD21 LEU    97     166.585 146.722 204.729  1.00112.01           H  
ATOM   1646 HD22 LEU    97     166.103 146.953 203.235  1.00112.01           H  
ATOM   1647 HD23 LEU    97     165.549 145.717 204.066  1.00112.01           H  
ATOM   1648  N   MET    98     166.494 142.764 199.846  1.00111.38           N  
ATOM   1649  CA  MET    98     166.268 142.408 198.450  1.00111.38           C  
ATOM   1650  C   MET    98     164.898 141.772 198.259  1.00111.38           C  
ATOM   1651  O   MET    98     164.171 142.114 197.318  1.00111.38           O  
ATOM   1652  CB  MET    98     167.368 141.461 197.976  1.00111.38           C  
ATOM   1653  CG  MET    98     167.308 141.113 196.495  1.00111.38           C  
ATOM   1654  SD  MET    98     166.072 139.877 196.046  1.00111.38           S  
ATOM   1655  CE  MET    98     166.425 138.569 197.216  1.00111.38           C  
ATOM   1656  H   MET    98     167.161 142.365 200.215  1.00111.38           H  
ATOM   1657  HA  MET    98     166.317 143.213 197.911  1.00111.38           H  
ATOM   1658  HB2 MET    98     168.224 141.883 198.143  1.00111.38           H  
ATOM   1659  HB3 MET    98     167.314 140.641 198.489  1.00111.38           H  
ATOM   1660  HG2 MET    98     167.107 141.921 195.997  1.00111.38           H  
ATOM   1661  HG3 MET    98     168.175 140.772 196.223  1.00111.38           H  
ATOM   1662  HE1 MET    98     165.963 137.763 196.937  1.00111.38           H  
ATOM   1663  HE2 MET    98     167.382 138.413 197.235  1.00111.38           H  
ATOM   1664  HE3 MET    98     166.117 138.839 198.095  1.00111.38           H  
ATOM   1665  N   LEU    99     164.528 140.836 199.133  1.00109.91           N  
ATOM   1666  CA  LEU    99     163.229 140.189 198.996  1.00109.91           C  
ATOM   1667  C   LEU    99     162.097 141.192 199.164  1.00109.91           C  
ATOM   1668  O   LEU    99     161.116 141.165 198.410  1.00109.91           O  
ATOM   1669  CB  LEU    99     163.096 139.054 200.009  1.00109.91           C  
ATOM   1670  CG  LEU    99     163.546 137.681 199.510  1.00109.91           C  
ATOM   1671  CD1 LEU    99     163.671 136.704 200.666  1.00109.91           C  
ATOM   1672  CD2 LEU    99     162.583 137.149 198.462  1.00109.91           C  
ATOM   1673  H   LEU    99     165.001 140.565 199.798  1.00109.91           H  
ATOM   1674  HA  LEU    99     163.161 139.810 198.106  1.00109.91           H  
ATOM   1675  HB2 LEU    99     163.631 139.271 200.788  1.00109.91           H  
ATOM   1676  HB3 LEU    99     162.164 138.979 200.267  1.00109.91           H  
ATOM   1677  HG  LEU    99     164.419 137.766 199.096  1.00109.91           H  
ATOM   1678 HD11 LEU    99     163.979 135.850 200.325  1.00109.91           H  
ATOM   1679 HD12 LEU    99     164.310 137.055 201.307  1.00109.91           H  
ATOM   1680 HD13 LEU    99     162.803 136.600 201.086  1.00109.91           H  
ATOM   1681 HD21 LEU    99     162.804 136.224 198.271  1.00109.91           H  
ATOM   1682 HD22 LEU    99     161.678 137.207 198.808  1.00109.91           H  
ATOM   1683 HD23 LEU    99     162.663 137.682 197.656  1.00109.91           H  
ATOM   1684  N   TYR   100     162.210 142.089 200.146  1.00102.53           N  
ATOM   1685  CA  TYR   100     161.155 143.076 200.340  1.00102.53           C  
ATOM   1686  C   TYR   100     161.053 144.005 199.142  1.00102.53           C  
ATOM   1687  O   TYR   100     159.952 144.392 198.740  1.00102.53           O  
ATOM   1688  CB  TYR   100     161.399 143.887 201.606  1.00102.53           C  
ATOM   1689  CG  TYR   100     160.310 144.894 201.861  1.00102.53           C  
ATOM   1690  CD1 TYR   100     160.353 146.151 201.290  1.00102.53           C  
ATOM   1691  CD2 TYR   100     159.234 144.584 202.667  1.00102.53           C  
ATOM   1692  CE1 TYR   100     159.359 147.066 201.518  1.00102.53           C  
ATOM   1693  CE2 TYR   100     158.236 145.496 202.903  1.00102.53           C  
ATOM   1694  CZ  TYR   100     158.305 146.735 202.326  1.00102.53           C  
ATOM   1695  OH  TYR   100     157.312 147.650 202.558  1.00102.53           O  
ATOM   1696  H   TYR   100     162.868 142.145 200.697  1.00102.53           H  
ATOM   1697  HA  TYR   100     160.306 142.617 200.437  1.00102.53           H  
ATOM   1698  HB2 TYR   100     161.436 143.285 202.366  1.00102.53           H  
ATOM   1699  HB3 TYR   100     162.238 144.365 201.519  1.00102.53           H  
ATOM   1700  HD1 TYR   100     161.068 146.380 200.741  1.00102.53           H  
ATOM   1701  HD2 TYR   100     159.186 143.743 203.061  1.00102.53           H  
ATOM   1702  HE1 TYR   100     159.402 147.909 201.129  1.00102.53           H  
ATOM   1703  HE2 TYR   100     157.518 145.274 203.451  1.00102.53           H  
ATOM   1704  HH  TYR   100     157.512 148.386 202.206  1.00102.53           H  
ATOM   1705  N   GLY   101     162.193 144.394 198.572  1.00103.86           N  
ATOM   1706  CA  GLY   101     162.160 145.233 197.388  1.00103.86           C  
ATOM   1707  C   GLY   101     161.502 144.539 196.214  1.00103.86           C  
ATOM   1708  O   GLY   101     160.732 145.151 195.472  1.00103.86           O  
ATOM   1709  H   GLY   101     162.981 144.188 198.848  1.00103.86           H  
ATOM   1710  HA2 GLY   101     161.667 146.046 197.580  1.00103.86           H  
ATOM   1711  HA3 GLY   101     163.065 145.473 197.136  1.00103.86           H  
ATOM   1712  N   MET   102     161.796 143.251 196.028  1.00106.93           N  
ATOM   1713  CA  MET   102     161.149 142.505 194.955  1.00106.93           C  
ATOM   1714  C   MET   102     159.645 142.435 195.174  1.00106.93           C  
ATOM   1715  O   MET   102     158.863 142.614 194.232  1.00106.93           O  
ATOM   1716  CB  MET   102     161.743 141.102 194.855  1.00106.93           C  
ATOM   1717  CG  MET   102     163.024 141.040 194.045  1.00106.93           C  
ATOM   1718  SD  MET   102     163.560 139.354 193.709  1.00106.93           S  
ATOM   1719  CE  MET   102     162.418 138.889 192.413  1.00106.93           C  
ATOM   1720  H   MET   102     162.355 142.797 196.499  1.00106.93           H  
ATOM   1721  HA  MET   102     161.320 142.959 194.115  1.00106.93           H  
ATOM   1722  HB2 MET   102     161.941 140.781 195.748  1.00106.93           H  
ATOM   1723  HB3 MET   102     161.095 140.518 194.431  1.00106.93           H  
ATOM   1724  HG2 MET   102     162.881 141.484 193.194  1.00106.93           H  
ATOM   1725  HG3 MET   102     163.730 141.487 194.537  1.00106.93           H  
ATOM   1726  HE1 MET   102     162.633 137.992 192.111  1.00106.93           H  
ATOM   1727  HE2 MET   102     161.515 138.912 192.765  1.00106.93           H  
ATOM   1728  HE3 MET   102     162.504 139.515 191.677  1.00106.93           H  
ATOM   1729  N   TRP   103     159.218 142.187 196.413  1.00100.17           N  
ATOM   1730  CA  TRP   103     157.787 142.149 196.693  1.00100.17           C  
ATOM   1731  C   TRP   103     157.140 143.503 196.439  1.00100.17           C  
ATOM   1732  O   TRP   103     156.033 143.578 195.897  1.00100.17           O  
ATOM   1733  CB  TRP   103     157.536 141.705 198.130  1.00100.17           C  
ATOM   1734  CG  TRP   103     156.095 141.725 198.485  1.00100.17           C  
ATOM   1735  CD1 TRP   103     155.081 141.151 197.790  1.00100.17           C  
ATOM   1736  CD2 TRP   103     155.499 142.345 199.627  1.00100.17           C  
ATOM   1737  NE1 TRP   103     153.886 141.378 198.421  1.00100.17           N  
ATOM   1738  CE2 TRP   103     154.118 142.109 199.555  1.00100.17           C  
ATOM   1739  CE3 TRP   103     156.000 143.075 200.703  1.00100.17           C  
ATOM   1740  CZ2 TRP   103     153.233 142.578 200.515  1.00100.17           C  
ATOM   1741  CZ3 TRP   103     155.120 143.540 201.654  1.00100.17           C  
ATOM   1742  CH2 TRP   103     153.753 143.290 201.555  1.00100.17           C  
ATOM   1743  H   TRP   103     159.725 142.041 197.092  1.00100.17           H  
ATOM   1744  HA  TRP   103     157.368 141.503 196.103  1.00100.17           H  
ATOM   1745  HB2 TRP   103     157.861 140.798 198.243  1.00100.17           H  
ATOM   1746  HB3 TRP   103     158.004 142.304 198.734  1.00100.17           H  
ATOM   1747  HD1 TRP   103     155.181 140.678 196.996  1.00100.17           H  
ATOM   1748  HE1 TRP   103     153.117 141.104 198.151  1.00100.17           H  
ATOM   1749  HE3 TRP   103     156.911 143.248 200.776  1.00100.17           H  
ATOM   1750  HZ2 TRP   103     152.320 142.411 200.452  1.00100.17           H  
ATOM   1751  HZ3 TRP   103     155.443 144.030 202.376  1.00100.17           H  
ATOM   1752  HH2 TRP   103     153.183 143.616 202.213  1.00100.17           H  
ATOM   1753  N   ALA   104     157.809 144.585 196.835  1.00 99.19           N  
ATOM   1754  CA  ALA   104     157.278 145.922 196.595  1.00 99.19           C  
ATOM   1755  C   ALA   104     157.128 146.193 195.106  1.00 99.19           C  
ATOM   1756  O   ALA   104     156.098 146.707 194.649  1.00 99.19           O  
ATOM   1757  CB  ALA   104     158.198 146.959 197.231  1.00 99.19           C  
ATOM   1758  H   ALA   104     158.567 144.570 197.242  1.00 99.19           H  
ATOM   1759  HA  ALA   104     156.403 145.998 197.007  1.00 99.19           H  
ATOM   1760  HB1 ALA   104     158.152 147.774 196.710  1.00 99.19           H  
ATOM   1761  HB2 ALA   104     157.917 147.125 198.144  1.00 99.19           H  
ATOM   1762  HB3 ALA   104     159.108 146.624 197.213  1.00 99.19           H  
ATOM   1763  N   CYS   105     158.159 145.862 194.332  1.00102.43           N  
ATOM   1764  CA  CYS   105     158.090 146.083 192.897  1.00102.43           C  
ATOM   1765  C   CYS   105     156.966 145.263 192.283  1.00102.43           C  
ATOM   1766  O   CYS   105     156.260 145.743 191.391  1.00102.43           O  
ATOM   1767  CB  CYS   105     159.429 145.741 192.249  1.00102.43           C  
ATOM   1768  SG  CYS   105     159.642 146.416 190.592  1.00102.43           S  
ATOM   1769  H   CYS   105     158.895 145.515 194.609  1.00102.43           H  
ATOM   1770  HA  CYS   105     157.905 147.020 192.729  1.00102.43           H  
ATOM   1771  HB2 CYS   105     160.142 146.092 192.805  1.00102.43           H  
ATOM   1772  HB3 CYS   105     159.507 144.776 192.187  1.00102.43           H  
ATOM   1773  HG  CYS   105     160.717 146.091 190.170  1.00102.43           H  
ATOM   1774  N   TRP   106     156.777 144.025 192.748  1.00102.88           N  
ATOM   1775  CA  TRP   106     155.671 143.221 192.234  1.00102.88           C  
ATOM   1776  C   TRP   106     154.329 143.844 192.579  1.00102.88           C  
ATOM   1777  O   TRP   106     153.422 143.888 191.740  1.00102.88           O  
ATOM   1778  CB  TRP   106     155.729 141.800 192.785  1.00102.88           C  
ATOM   1779  CG  TRP   106     154.479 141.028 192.476  1.00102.88           C  
ATOM   1780  CD1 TRP   106     154.085 140.568 191.258  1.00102.88           C  
ATOM   1781  CD2 TRP   106     153.455 140.643 193.398  1.00102.88           C  
ATOM   1782  NE1 TRP   106     152.884 139.916 191.361  1.00102.88           N  
ATOM   1783  CE2 TRP   106     152.476 139.948 192.667  1.00102.88           C  
ATOM   1784  CE3 TRP   106     153.273 140.816 194.771  1.00102.88           C  
ATOM   1785  CZ2 TRP   106     151.335 139.427 193.260  1.00102.88           C  
ATOM   1786  CZ3 TRP   106     152.140 140.298 195.357  1.00102.88           C  
ATOM   1787  CH2 TRP   106     151.185 139.612 194.604  1.00102.88           C  
ATOM   1788  H   TRP   106     157.261 143.639 193.345  1.00102.88           H  
ATOM   1789  HA  TRP   106     155.733 143.172 191.269  1.00102.88           H  
ATOM   1790  HB2 TRP   106     156.479 141.333 192.384  1.00102.88           H  
ATOM   1791  HB3 TRP   106     155.834 141.835 193.748  1.00102.88           H  
ATOM   1792  HD1 TRP   106     154.564 140.680 190.470  1.00102.88           H  
ATOM   1793  HE1 TRP   106     152.457 139.547 190.712  1.00102.88           H  
ATOM   1794  HE3 TRP   106     153.904 141.272 195.279  1.00102.88           H  
ATOM   1795  HZ2 TRP   106     150.697 138.969 192.761  1.00102.88           H  
ATOM   1796  HZ3 TRP   106     152.008 140.407 196.271  1.00102.88           H  
ATOM   1797  HH2 TRP   106     150.430 139.273 195.027  1.00102.88           H  
ATOM   1798  N   CYS   107     154.176 144.320 193.813  1.00 99.58           N  
ATOM   1799  CA  CYS   107     152.891 144.864 194.230  1.00 99.58           C  
ATOM   1800  C   CYS   107     152.544 146.110 193.434  1.00 99.58           C  
ATOM   1801  O   CYS   107     151.384 146.312 193.058  1.00 99.58           O  
ATOM   1802  CB  CYS   107     152.911 145.172 195.722  1.00 99.58           C  
ATOM   1803  SG  CYS   107     151.296 145.577 196.392  1.00 99.58           S  
ATOM   1804  H   CYS   107     154.789 144.338 194.416  1.00 99.58           H  
ATOM   1805  HA  CYS   107     152.201 144.202 194.069  1.00 99.58           H  
ATOM   1806  HB2 CYS   107     153.243 144.395 196.198  1.00 99.58           H  
ATOM   1807  HB3 CYS   107     153.497 145.929 195.878  1.00 99.58           H  
ATOM   1808  HG  CYS   107     150.884 146.559 195.841  1.00 99.58           H  
ATOM   1809  N   VAL   108     153.534 146.957 193.161  1.00 93.84           N  
ATOM   1810  CA  VAL   108     153.256 148.203 192.454  1.00 93.84           C  
ATOM   1811  C   VAL   108     153.224 148.037 190.938  1.00 93.84           C  
ATOM   1812  O   VAL   108     152.587 148.847 190.252  1.00 93.84           O  
ATOM   1813  CB  VAL   108     154.285 149.282 192.834  1.00 93.84           C  
ATOM   1814  CG1 VAL   108     154.151 150.477 191.935  1.00 93.84           C  
ATOM   1815  CG2 VAL   108     154.100 149.700 194.280  1.00 93.84           C  
ATOM   1816  H   VAL   108     154.359 146.837 193.370  1.00 93.84           H  
ATOM   1817  HA  VAL   108     152.384 148.525 192.730  1.00 93.84           H  
ATOM   1818  HB  VAL   108     155.180 148.922 192.733  1.00 93.84           H  
ATOM   1819 HG11 VAL   108     154.540 151.243 192.385  1.00 93.84           H  
ATOM   1820 HG12 VAL   108     154.620 150.309 191.103  1.00 93.84           H  
ATOM   1821 HG13 VAL   108     153.210 150.643 191.764  1.00 93.84           H  
ATOM   1822 HG21 VAL   108     154.775 150.359 194.507  1.00 93.84           H  
ATOM   1823 HG22 VAL   108     153.215 150.083 194.386  1.00 93.84           H  
ATOM   1824 HG23 VAL   108     154.194 148.920 194.848  1.00 93.84           H  
ATOM   1825  N   LEU   109     153.874 147.011 190.395  1.00 95.64           N  
ATOM   1826  CA  LEU   109     153.948 146.811 188.953  1.00 95.64           C  
ATOM   1827  C   LEU   109     153.509 145.406 188.560  1.00 95.64           C  
ATOM   1828  O   LEU   109     153.854 144.926 187.480  1.00 95.64           O  
ATOM   1829  CB  LEU   109     155.363 147.076 188.443  1.00 95.64           C  
ATOM   1830  CG  LEU   109     155.868 148.511 188.561  1.00 95.64           C  
ATOM   1831  CD1 LEU   109     157.385 148.536 188.579  1.00 95.64           C  
ATOM   1832  CD2 LEU   109     155.336 149.354 187.421  1.00 95.64           C  
ATOM   1833  H   LEU   109     154.287 146.408 190.848  1.00 95.64           H  
ATOM   1834  HA  LEU   109     153.354 147.439 188.513  1.00 95.64           H  
ATOM   1835  HB2 LEU   109     155.976 146.514 188.943  1.00 95.64           H  
ATOM   1836  HB3 LEU   109     155.400 146.834 187.505  1.00 95.64           H  
ATOM   1837  HG  LEU   109     155.550 148.894 189.394  1.00 95.64           H  
ATOM   1838 HD11 LEU   109     157.686 149.458 188.590  1.00 95.64           H  
ATOM   1839 HD12 LEU   109     157.698 148.076 189.373  1.00 95.64           H  
ATOM   1840 HD13 LEU   109     157.717 148.089 187.784  1.00 95.64           H  
ATOM   1841 HD21 LEU   109     155.764 150.225 187.443  1.00 95.64           H  
ATOM   1842 HD22 LEU   109     155.535 148.908 186.584  1.00 95.64           H  
ATOM   1843 HD23 LEU   109     154.376 149.454 187.522  1.00 95.64           H  
ATOM   1844  N   GLY   110     152.756 144.727 189.422  1.00101.54           N  
ATOM   1845  CA  GLY   110     152.331 143.371 189.131  1.00101.54           C  
ATOM   1846  C   GLY   110     153.504 142.470 188.813  1.00101.54           C  
ATOM   1847  O   GLY   110     154.651 142.828 189.092  1.00101.54           O  
ATOM   1848  H   GLY   110     152.479 145.031 190.177  1.00101.54           H  
ATOM   1849  HA2 GLY   110     151.859 143.006 189.896  1.00101.54           H  
ATOM   1850  HA3 GLY   110     151.729 143.375 188.370  1.00101.54           H  
ATOM   1851  N   THR   111     153.243 141.299 188.240  1.00104.27           N  
ATOM   1852  CA  THR   111     154.332 140.424 187.830  1.00104.27           C  
ATOM   1853  C   THR   111     154.937 140.966 186.540  1.00104.27           C  
ATOM   1854  O   THR   111     156.163 141.139 186.455  1.00104.27           O  
ATOM   1855  CB  THR   111     153.848 138.980 187.668  1.00104.27           C  
ATOM   1856  OG1 THR   111     153.330 138.510 188.918  1.00104.27           O  
ATOM   1857  CG2 THR   111     154.987 138.077 187.223  1.00104.27           C  
ATOM   1858  H   THR   111     152.455 140.992 188.081  1.00104.27           H  
ATOM   1859  HA  THR   111     155.024 140.433 188.509  1.00104.27           H  
ATOM   1860  HB  THR   111     153.139 138.924 187.017  1.00104.27           H  
ATOM   1861 HG21 THR   111     154.690 137.154 187.210  1.00104.27           H  
ATOM   1862 HG22 THR   111     155.282 138.323 186.332  1.00104.27           H  
ATOM   1863 HG23 THR   111     155.733 138.158 187.837  1.00104.27           H  
ATOM   1864  HG1 THR   111     153.052 137.722 188.835  1.00104.27           H  
ATOM   1865  N   PRO   112     154.127 141.259 185.519  1.00104.08           N  
ATOM   1866  CA  PRO   112     154.657 142.022 184.387  1.00104.08           C  
ATOM   1867  C   PRO   112     155.270 143.328 184.853  1.00104.08           C  
ATOM   1868  O   PRO   112     154.564 144.228 185.311  1.00104.08           O  
ATOM   1869  CB  PRO   112     153.430 142.263 183.500  1.00104.08           C  
ATOM   1870  CG  PRO   112     152.432 141.260 183.900  1.00104.08           C  
ATOM   1871  CD  PRO   112     152.788 140.710 185.242  1.00104.08           C  
ATOM   1872  HA  PRO   112     155.317 141.504 183.900  1.00104.08           H  
ATOM   1873  HB2 PRO   112     153.092 143.160 183.644  1.00104.08           H  
ATOM   1874  HB3 PRO   112     153.678 142.133 182.572  1.00104.08           H  
ATOM   1875  HG2 PRO   112     151.560 141.683 183.937  1.00104.08           H  
ATOM   1876  HG3 PRO   112     152.425 140.546 183.243  1.00104.08           H  
ATOM   1877  HD2 PRO   112     152.150 141.005 185.910  1.00104.08           H  
ATOM   1878  HD3 PRO   112     152.824 139.744 185.181  1.00104.08           H  
ATOM   1879  N   GLY   113     156.585 143.439 184.719  1.00101.62           N  
ATOM   1880  CA  GLY   113     157.327 144.611 185.137  1.00101.62           C  
ATOM   1881  C   GLY   113     158.424 144.237 186.108  1.00101.62           C  
ATOM   1882  O   GLY   113     159.579 144.629 185.922  1.00101.62           O  
ATOM   1883  H   GLY   113     157.082 142.826 184.377  1.00101.62           H  
ATOM   1884  HA2 GLY   113     157.728 145.037 184.363  1.00101.62           H  
ATOM   1885  HA3 GLY   113     156.732 145.244 185.568  1.00101.62           H  
ATOM   1886  N   VAL   114     158.111 143.394 187.091  1.00102.49           N  
ATOM   1887  CA  VAL   114     159.182 142.720 187.811  1.00102.49           C  
ATOM   1888  C   VAL   114     159.867 141.738 186.881  1.00102.49           C  
ATOM   1889  O   VAL   114     161.095 141.587 186.901  1.00102.49           O  
ATOM   1890  CB  VAL   114     158.646 142.025 189.071  1.00102.49           C  
ATOM   1891  CG1 VAL   114     159.750 141.232 189.735  1.00102.49           C  
ATOM   1892  CG2 VAL   114     158.090 143.042 190.029  1.00102.49           C  
ATOM   1893  H   VAL   114     157.314 143.202 187.352  1.00102.49           H  
ATOM   1894  HA  VAL   114     159.838 143.379 188.088  1.00102.49           H  
ATOM   1895  HB  VAL   114     157.934 141.413 188.825  1.00102.49           H  
ATOM   1896 HG11 VAL   114     159.481 141.013 190.640  1.00102.49           H  
ATOM   1897 HG12 VAL   114     159.904 140.417 189.232  1.00102.49           H  
ATOM   1898 HG13 VAL   114     160.557 141.770 189.753  1.00102.49           H  
ATOM   1899 HG21 VAL   114     157.890 142.602 190.869  1.00102.49           H  
ATOM   1900 HG22 VAL   114     158.752 143.736 190.169  1.00102.49           H  
ATOM   1901 HG23 VAL   114     157.283 143.424 189.650  1.00102.49           H  
ATOM   1902  N   ALA   115     159.086 141.073 186.030  1.00105.12           N  
ATOM   1903  CA  ALA   115     159.686 140.234 185.004  1.00105.12           C  
ATOM   1904  C   ALA   115     160.642 141.042 184.139  1.00105.12           C  
ATOM   1905  O   ALA   115     161.748 140.586 183.835  1.00105.12           O  
ATOM   1906  CB  ALA   115     158.596 139.592 184.148  1.00105.12           C  
ATOM   1907  H   ALA   115     158.226 141.092 186.027  1.00105.12           H  
ATOM   1908  HA  ALA   115     160.191 139.524 185.430  1.00105.12           H  
ATOM   1909  HB1 ALA   115     159.013 139.037 183.470  1.00105.12           H  
ATOM   1910  HB2 ALA   115     158.028 139.049 184.716  1.00105.12           H  
ATOM   1911  HB3 ALA   115     158.072 140.291 183.727  1.00105.12           H  
ATOM   1912  N   MET   116     160.245 142.254 183.748  1.00101.38           N  
ATOM   1913  CA  MET   116     161.097 143.046 182.868  1.00101.38           C  
ATOM   1914  C   MET   116     162.339 143.549 183.593  1.00101.38           C  
ATOM   1915  O   MET   116     163.433 143.565 183.016  1.00101.38           O  
ATOM   1916  CB  MET   116     160.313 144.217 182.281  1.00101.38           C  
ATOM   1917  CG  MET   116     159.588 143.871 180.996  1.00101.38           C  
ATOM   1918  SD  MET   116     158.463 145.165 180.458  1.00101.38           S  
ATOM   1919  CE  MET   116     159.585 146.150 179.470  1.00101.38           C  
ATOM   1920  H   MET   116     159.506 142.631 183.974  1.00101.38           H  
ATOM   1921  HA  MET   116     161.379 142.485 182.128  1.00101.38           H  
ATOM   1922  HB2 MET   116     159.651 144.507 182.928  1.00101.38           H  
ATOM   1923  HB3 MET   116     160.928 144.942 182.091  1.00101.38           H  
ATOM   1924  HG2 MET   116     160.241 143.725 180.295  1.00101.38           H  
ATOM   1925  HG3 MET   116     159.069 143.063 181.136  1.00101.38           H  
ATOM   1926  HE1 MET   116     159.078 146.642 178.809  1.00101.38           H  
ATOM   1927  HE2 MET   116     160.062 146.764 180.049  1.00101.38           H  
ATOM   1928  HE3 MET   116     160.213 145.560 179.023  1.00101.38           H  
ATOM   1929  N   VAL   117     162.197 143.981 184.847  1.00100.08           N  
ATOM   1930  CA  VAL   117     163.368 144.399 185.612  1.00100.08           C  
ATOM   1931  C   VAL   117     164.360 143.247 185.717  1.00100.08           C  
ATOM   1932  O   VAL   117     165.565 143.417 185.485  1.00100.08           O  
ATOM   1933  CB  VAL   117     162.948 144.912 187.000  1.00100.08           C  
ATOM   1934  CG1 VAL   117     164.157 145.075 187.891  1.00100.08           C  
ATOM   1935  CG2 VAL   117     162.209 146.224 186.876  1.00100.08           C  
ATOM   1936  H   VAL   117     161.449 144.039 185.268  1.00100.08           H  
ATOM   1937  HA  VAL   117     163.805 145.128 185.145  1.00100.08           H  
ATOM   1938  HB  VAL   117     162.353 144.267 187.412  1.00100.08           H  
ATOM   1939 HG11 VAL   117     163.911 145.616 188.657  1.00100.08           H  
ATOM   1940 HG12 VAL   117     164.457 144.201 188.187  1.00100.08           H  
ATOM   1941 HG13 VAL   117     164.861 145.516 187.389  1.00100.08           H  
ATOM   1942 HG21 VAL   117     161.880 146.484 187.750  1.00100.08           H  
ATOM   1943 HG22 VAL   117     162.819 146.898 186.538  1.00100.08           H  
ATOM   1944 HG23 VAL   117     161.467 146.112 186.262  1.00100.08           H  
ATOM   1945  N   LEU   118     163.864 142.050 186.050  1.00106.92           N  
ATOM   1946  CA  LEU   118     164.748 140.891 186.140  1.00106.92           C  
ATOM   1947  C   LEU   118     165.383 140.575 184.795  1.00106.92           C  
ATOM   1948  O   LEU   118     166.564 140.223 184.731  1.00106.92           O  
ATOM   1949  CB  LEU   118     163.990 139.667 186.654  1.00106.92           C  
ATOM   1950  CG  LEU   118     163.837 139.487 188.166  1.00106.92           C  
ATOM   1951  CD1 LEU   118     165.201 139.314 188.822  1.00106.92           C  
ATOM   1952  CD2 LEU   118     163.068 140.616 188.806  1.00106.92           C  
ATOM   1953  H   LEU   118     163.038 141.888 186.226  1.00106.92           H  
ATOM   1954  HA  LEU   118     165.460 141.091 186.766  1.00106.92           H  
ATOM   1955  HB2 LEU   118     163.094 139.695 186.283  1.00106.92           H  
ATOM   1956  HB3 LEU   118     164.445 138.877 186.322  1.00106.92           H  
ATOM   1957  HG  LEU   118     163.337 138.671 188.326  1.00106.92           H  
ATOM   1958 HD11 LEU   118     165.073 139.080 189.755  1.00106.92           H  
ATOM   1959 HD12 LEU   118     165.681 138.605 188.367  1.00106.92           H  
ATOM   1960 HD13 LEU   118     165.694 140.146 188.754  1.00106.92           H  
ATOM   1961 HD21 LEU   118     163.238 140.608 189.761  1.00106.92           H  
ATOM   1962 HD22 LEU   118     163.356 141.457 188.424  1.00106.92           H  
ATOM   1963 HD23 LEU   118     162.123 140.480 188.641  1.00106.92           H  
ATOM   1964  N   LEU   119     164.614 140.670 183.710  1.00109.72           N  
ATOM   1965  CA  LEU   119     165.156 140.347 182.396  1.00109.72           C  
ATOM   1966  C   LEU   119     166.274 141.307 182.017  1.00109.72           C  
ATOM   1967  O   LEU   119     167.323 140.886 181.510  1.00109.72           O  
ATOM   1968  CB  LEU   119     164.033 140.374 181.358  1.00109.72           C  
ATOM   1969  CG  LEU   119     164.353 139.889 179.942  1.00109.72           C  
ATOM   1970  CD1 LEU   119     163.089 139.368 179.279  1.00109.72           C  
ATOM   1971  CD2 LEU   119     164.961 140.996 179.099  1.00109.72           C  
ATOM   1972  H   LEU   119     163.789 140.914 183.710  1.00109.72           H  
ATOM   1973  HA  LEU   119     165.524 139.450 182.417  1.00109.72           H  
ATOM   1974  HB2 LEU   119     163.308 139.821 181.689  1.00109.72           H  
ATOM   1975  HB3 LEU   119     163.722 141.289 181.280  1.00109.72           H  
ATOM   1976  HG  LEU   119     164.991 139.161 179.992  1.00109.72           H  
ATOM   1977 HD11 LEU   119     163.301 139.080 178.378  1.00109.72           H  
ATOM   1978 HD12 LEU   119     162.748 138.620 179.794  1.00109.72           H  
ATOM   1979 HD13 LEU   119     162.430 140.079 179.253  1.00109.72           H  
ATOM   1980 HD21 LEU   119     165.057 140.679 178.187  1.00109.72           H  
ATOM   1981 HD22 LEU   119     164.373 141.767 179.119  1.00109.72           H  
ATOM   1982 HD23 LEU   119     165.829 141.233 179.458  1.00109.72           H  
ATOM   1983  N   HIS   120     166.068 142.604 182.252  1.00106.94           N  
ATOM   1984  CA  HIS   120     167.105 143.583 181.948  1.00106.94           C  
ATOM   1985  C   HIS   120     168.346 143.334 182.793  1.00106.94           C  
ATOM   1986  O   HIS   120     169.475 143.348 182.283  1.00106.94           O  
ATOM   1987  CB  HIS   120     166.573 144.997 182.173  1.00106.94           C  
ATOM   1988  CG  HIS   120     165.752 145.520 181.037  1.00106.94           C  
ATOM   1989  ND1 HIS   120     166.313 146.071 179.906  1.00106.94           N  
ATOM   1990  CD2 HIS   120     164.411 145.576 180.857  1.00106.94           C  
ATOM   1991  CE1 HIS   120     165.354 146.444 179.078  1.00106.94           C  
ATOM   1992  NE2 HIS   120     164.190 146.154 179.631  1.00106.94           N  
ATOM   1993  H   HIS   120     165.347 142.936 182.583  1.00106.94           H  
ATOM   1994  HA  HIS   120     167.355 143.501 181.014  1.00106.94           H  
ATOM   1995  HB2 HIS   120     166.017 145.000 182.968  1.00106.94           H  
ATOM   1996  HB3 HIS   120     167.325 145.598 182.295  1.00106.94           H  
ATOM   1997  HD2 HIS   120     163.761 145.278 181.451  1.00106.94           H  
ATOM   1998  HE2 HIS   120     163.419 146.304 179.280  1.00106.94           H  
ATOM   1999  HE1 HIS   120     165.477 146.843 178.247  1.00106.94           H  
ATOM   2000  N   THR   121     168.157 143.084 184.090  1.00109.22           N  
ATOM   2001  CA  THR   121     169.304 142.804 184.944  1.00109.22           C  
ATOM   2002  C   THR   121     170.048 141.568 184.464  1.00109.22           C  
ATOM   2003  O   THR   121     171.282 141.546 184.449  1.00109.22           O  
ATOM   2004  CB  THR   121     168.856 142.618 186.391  1.00109.22           C  
ATOM   2005  OG1 THR   121     167.771 141.684 186.440  1.00109.22           O  
ATOM   2006  CG2 THR   121     168.416 143.940 186.986  1.00109.22           C  
ATOM   2007  H   THR   121     167.395 143.072 184.489  1.00109.22           H  
ATOM   2008  HA  THR   121     169.916 143.556 184.912  1.00109.22           H  
ATOM   2009  HB  THR   121     169.596 142.277 186.917  1.00109.22           H  
ATOM   2010 HG21 THR   121     168.181 143.812 187.917  1.00109.22           H  
ATOM   2011 HG22 THR   121     169.135 144.588 186.925  1.00109.22           H  
ATOM   2012 HG23 THR   121     167.644 144.280 186.508  1.00109.22           H  
ATOM   2013  HG1 THR   121     167.581 141.425 185.665  1.00109.22           H  
ATOM   2014  N   THR   122     169.314 140.528 184.067  1.00117.16           N  
ATOM   2015  CA  THR   122     169.946 139.289 183.635  1.00117.16           C  
ATOM   2016  C   THR   122     170.744 139.490 182.357  1.00117.16           C  
ATOM   2017  O   THR   122     171.869 138.993 182.239  1.00117.16           O  
ATOM   2018  CB  THR   122     168.889 138.204 183.432  1.00117.16           C  
ATOM   2019  OG1 THR   122     168.233 137.933 184.676  1.00117.16           O  
ATOM   2020  CG2 THR   122     169.526 136.925 182.905  1.00117.16           C  
ATOM   2021  H   THR   122     168.454 140.518 184.039  1.00117.16           H  
ATOM   2022  HA  THR   122     170.557 138.988 184.326  1.00117.16           H  
ATOM   2023  HB  THR   122     168.236 138.509 182.783  1.00117.16           H  
ATOM   2024 HG21 THR   122     168.914 136.181 183.018  1.00117.16           H  
ATOM   2025 HG22 THR   122     169.733 137.018 181.962  1.00117.16           H  
ATOM   2026 HG23 THR   122     170.343 136.736 183.392  1.00117.16           H  
ATOM   2027  HG1 THR   122     167.869 138.633 184.967  1.00117.16           H  
ATOM   2028  N   ILE   123     170.177 140.198 181.380  1.00114.51           N  
ATOM   2029  CA  ILE   123     170.910 140.424 180.139  1.00114.51           C  
ATOM   2030  C   ILE   123     172.159 141.250 180.412  1.00114.51           C  
ATOM   2031  O   ILE   123     173.248 140.953 179.896  1.00114.51           O  
ATOM   2032  CB  ILE   123     170.002 141.089 179.089  1.00114.51           C  
ATOM   2033  CG1 ILE   123     168.943 140.093 178.613  1.00114.51           C  
ATOM   2034  CG2 ILE   123     170.826 141.577 177.904  1.00114.51           C  
ATOM   2035  CD1 ILE   123     167.901 140.691 177.692  1.00114.51           C  
ATOM   2036  H   ILE   123     169.392 140.548 181.409  1.00114.51           H  
ATOM   2037  HA  ILE   123     171.194 139.567 179.783  1.00114.51           H  
ATOM   2038  HB  ILE   123     169.557 141.849 179.496  1.00114.51           H  
ATOM   2039 HG12 ILE   123     169.386 139.376 178.132  1.00114.51           H  
ATOM   2040 HG13 ILE   123     168.483 139.732 179.387  1.00114.51           H  
ATOM   2041 HG21 ILE   123     170.231 141.907 177.214  1.00114.51           H  
ATOM   2042 HG22 ILE   123     171.414 142.292 178.189  1.00114.51           H  
ATOM   2043 HG23 ILE   123     171.350 140.837 177.560  1.00114.51           H  
ATOM   2044 HD11 ILE   123     167.177 140.055 177.583  1.00114.51           H  
ATOM   2045 HD12 ILE   123     167.567 141.512 178.085  1.00114.51           H  
ATOM   2046 HD13 ILE   123     168.308 140.878 176.832  1.00114.51           H  
ATOM   2047  N   SER   124     172.028 142.297 181.230  1.00115.89           N  
ATOM   2048  CA  SER   124     173.189 143.117 181.552  1.00115.89           C  
ATOM   2049  C   SER   124     174.255 142.295 182.265  1.00115.89           C  
ATOM   2050  O   SER   124     175.449 142.437 181.983  1.00115.89           O  
ATOM   2051  CB  SER   124     172.770 144.310 182.406  1.00115.89           C  
ATOM   2052  OG  SER   124     173.807 145.271 182.465  1.00115.89           O  
ATOM   2053  H   SER   124     171.294 142.547 181.602  1.00115.89           H  
ATOM   2054  HA  SER   124     173.574 143.457 180.729  1.00115.89           H  
ATOM   2055  HB2 SER   124     171.982 144.719 182.013  1.00115.89           H  
ATOM   2056  HB3 SER   124     172.572 144.003 183.304  1.00115.89           H  
ATOM   2057  HG  SER   124     173.647 145.831 183.069  1.00115.89           H  
ATOM   2058  N   PHE   125     173.844 141.425 183.190  1.00119.49           N  
ATOM   2059  CA  PHE   125     174.794 140.560 183.881  1.00119.49           C  
ATOM   2060  C   PHE   125     175.512 139.648 182.898  1.00119.49           C  
ATOM   2061  O   PHE   125     176.744 139.536 182.915  1.00119.49           O  
ATOM   2062  CB  PHE   125     174.061 139.728 184.931  1.00119.49           C  
ATOM   2063  CG  PHE   125     174.963 138.858 185.752  1.00119.49           C  
ATOM   2064  CD1 PHE   125     175.637 139.372 186.843  1.00119.49           C  
ATOM   2065  CD2 PHE   125     175.138 137.526 185.430  1.00119.49           C  
ATOM   2066  CE1 PHE   125     176.467 138.572 187.600  1.00119.49           C  
ATOM   2067  CE2 PHE   125     175.968 136.722 186.181  1.00119.49           C  
ATOM   2068  CZ  PHE   125     176.634 137.246 187.267  1.00119.49           C  
ATOM   2069  H   PHE   125     173.026 141.319 183.433  1.00119.49           H  
ATOM   2070  HA  PHE   125     175.457 141.106 184.331  1.00119.49           H  
ATOM   2071  HB2 PHE   125     173.588 140.321 185.530  1.00119.49           H  
ATOM   2072  HB3 PHE   125     173.428 139.149 184.480  1.00119.49           H  
ATOM   2073  HD1 PHE   125     175.528 140.267 187.072  1.00119.49           H  
ATOM   2074  HD2 PHE   125     174.691 137.168 184.697  1.00119.49           H  
ATOM   2075  HE1 PHE   125     176.916 138.928 188.332  1.00119.49           H  
ATOM   2076  HE2 PHE   125     176.078 135.827 185.955  1.00119.49           H  
ATOM   2077  HZ  PHE   125     177.193 136.704 187.776  1.00119.49           H  
ATOM   2078  N   CYS   126     174.749 138.987 182.026  1.00121.17           N  
ATOM   2079  CA  CYS   126     175.349 138.059 181.079  1.00121.17           C  
ATOM   2080  C   CYS   126     176.383 138.771 180.225  1.00121.17           C  
ATOM   2081  O   CYS   126     177.493 138.267 180.022  1.00121.17           O  
ATOM   2082  CB  CYS   126     174.266 137.427 180.203  1.00121.17           C  
ATOM   2083  SG  CYS   126     174.807 135.950 179.314  1.00121.17           S  
ATOM   2084  H   CYS   126     173.894 139.059 181.966  1.00121.17           H  
ATOM   2085  HA  CYS   126     175.795 137.350 181.567  1.00121.17           H  
ATOM   2086  HB2 CYS   126     173.517 137.175 180.767  1.00121.17           H  
ATOM   2087  HB3 CYS   126     173.977 138.079 179.546  1.00121.17           H  
ATOM   2088  HG  CYS   126     173.893 135.532 178.659  1.00121.17           H  
ATOM   2089  N   VAL   127     176.045 139.962 179.731  1.00120.42           N  
ATOM   2090  CA  VAL   127     177.016 140.716 178.946  1.00120.42           C  
ATOM   2091  C   VAL   127     178.221 141.078 179.803  1.00120.42           C  
ATOM   2092  O   VAL   127     179.371 140.976 179.361  1.00120.42           O  
ATOM   2093  CB  VAL   127     176.360 141.963 178.331  1.00120.42           C  
ATOM   2094  CG1 VAL   127     177.414 142.842 177.677  1.00120.42           C  
ATOM   2095  CG2 VAL   127     175.308 141.545 177.321  1.00120.42           C  
ATOM   2096  H   VAL   127     175.281 140.344 179.832  1.00120.42           H  
ATOM   2097  HA  VAL   127     177.330 140.157 178.218  1.00120.42           H  
ATOM   2098  HB  VAL   127     175.925 142.475 179.030  1.00120.42           H  
ATOM   2099 HG11 VAL   127     176.974 143.490 177.106  1.00120.42           H  
ATOM   2100 HG12 VAL   127     177.919 143.301 178.366  1.00120.42           H  
ATOM   2101 HG13 VAL   127     178.005 142.284 177.147  1.00120.42           H  
ATOM   2102 HG21 VAL   127     175.085 142.303 176.760  1.00120.42           H  
ATOM   2103 HG22 VAL   127     175.665 140.827 176.775  1.00120.42           H  
ATOM   2104 HG23 VAL   127     174.520 141.237 177.794  1.00120.42           H  
ATOM   2105  N   ALA   128     177.979 141.501 181.044  1.00122.94           N  
ATOM   2106  CA  ALA   128     179.076 141.867 181.928  1.00122.94           C  
ATOM   2107  C   ALA   128     180.031 140.706 182.137  1.00122.94           C  
ATOM   2108  O   ALA   128     181.218 140.920 182.405  1.00122.94           O  
ATOM   2109  CB  ALA   128     178.526 142.340 183.273  1.00122.94           C  
ATOM   2110  H   ALA   128     177.196 141.582 181.392  1.00122.94           H  
ATOM   2111  HA  ALA   128     179.573 142.599 181.531  1.00122.94           H  
ATOM   2112  HB1 ALA   128     179.245 142.739 183.789  1.00122.94           H  
ATOM   2113  HB2 ALA   128     177.827 142.991 183.115  1.00122.94           H  
ATOM   2114  HB3 ALA   128     178.158 141.578 183.747  1.00122.94           H  
ATOM   2115  N   GLN   129     179.539 139.472 182.015  1.00125.38           N  
ATOM   2116  CA  GLN   129     180.407 138.322 182.237  1.00125.38           C  
ATOM   2117  C   GLN   129     181.641 138.383 181.348  1.00125.38           C  
ATOM   2118  O   GLN   129     182.705 137.884 181.730  1.00125.38           O  
ATOM   2119  CB  GLN   129     179.636 137.025 181.993  1.00125.38           C  
ATOM   2120  CG  GLN   129     180.066 135.873 182.887  1.00125.38           C  
ATOM   2121  CD  GLN   129     179.765 136.124 184.352  1.00125.38           C  
ATOM   2122  OE1 GLN   129     178.607 136.120 184.769  1.00125.38           O  
ATOM   2123  NE2 GLN   129     180.809 136.347 185.141  1.00125.38           N  
ATOM   2124  H   GLN   129     178.726 139.280 181.811  1.00125.38           H  
ATOM   2125  HA  GLN   129     180.705 138.329 183.159  1.00125.38           H  
ATOM   2126  HB2 GLN   129     178.693 137.187 182.153  1.00125.38           H  
ATOM   2127  HB3 GLN   129     179.770 136.751 181.072  1.00125.38           H  
ATOM   2128  HG2 GLN   129     179.594 135.069 182.618  1.00125.38           H  
ATOM   2129  HG3 GLN   129     181.023 135.742 182.796  1.00125.38           H  
ATOM   2130 HE21 GLN   129     181.604 136.342 184.813  1.00125.38           H  
ATOM   2131 HE22 GLN   129     180.690 136.495 185.980  1.00125.38           H  
ATOM   2132  N   PHE   130     181.526 138.991 180.171  1.00125.22           N  
ATOM   2133  CA  PHE   130     182.666 139.242 179.300  1.00125.22           C  
ATOM   2134  C   PHE   130     183.190 140.639 179.600  1.00125.22           C  
ATOM   2135  O   PHE   130     182.443 141.618 179.509  1.00125.22           O  
ATOM   2136  CB  PHE   130     182.275 139.114 177.830  1.00125.22           C  
ATOM   2137  CG  PHE   130     181.601 137.818 177.496  1.00125.22           C  
ATOM   2138  CD1 PHE   130     181.870 136.672 178.225  1.00125.22           C  
ATOM   2139  CD2 PHE   130     180.694 137.745 176.455  1.00125.22           C  
ATOM   2140  CE1 PHE   130     181.249 135.481 177.922  1.00125.22           C  
ATOM   2141  CE2 PHE   130     180.070 136.555 176.147  1.00125.22           C  
ATOM   2142  CZ  PHE   130     180.347 135.421 176.881  1.00125.22           C  
ATOM   2143  H   PHE   130     180.780 139.274 179.849  1.00125.22           H  
ATOM   2144  HA  PHE   130     183.371 138.604 179.491  1.00125.22           H  
ATOM   2145  HB2 PHE   130     181.664 139.833 177.605  1.00125.22           H  
ATOM   2146  HB3 PHE   130     183.076 139.181 177.287  1.00125.22           H  
ATOM   2147  HD1 PHE   130     182.477 136.707 178.929  1.00125.22           H  
ATOM   2148  HD2 PHE   130     180.503 138.507 175.957  1.00125.22           H  
ATOM   2149  HE1 PHE   130     181.438 134.717 178.418  1.00125.22           H  
ATOM   2150  HE2 PHE   130     179.462 136.517 175.444  1.00125.22           H  
ATOM   2151  HZ  PHE   130     179.928 134.617 176.674  1.00125.22           H  
ATOM   2152  N   ARG   131     184.467 140.728 179.958  1.00127.60           N  
ATOM   2153  CA  ARG   131     185.051 141.978 180.437  1.00127.60           C  
ATOM   2154  C   ARG   131     185.416 142.841 179.237  1.00127.60           C  
ATOM   2155  O   ARG   131     186.550 142.835 178.757  1.00127.60           O  
ATOM   2156  CB  ARG   131     186.261 141.698 181.317  1.00127.60           C  
ATOM   2157  CG  ARG   131     186.975 142.950 181.799  1.00127.60           C  
ATOM   2158  CD  ARG   131     187.828 142.714 183.046  1.00127.60           C  
ATOM   2159  NE  ARG   131     187.099 142.102 184.159  1.00127.60           N  
ATOM   2160  CZ  ARG   131     186.992 140.792 184.374  1.00127.60           C  
ATOM   2161  NH1 ARG   131     186.305 140.351 185.419  1.00127.60           N  
ATOM   2162  NH2 ARG   131     187.567 139.921 183.556  1.00127.60           N1+
ATOM   2163  H   ARG   131     185.022 140.071 179.934  1.00127.60           H  
ATOM   2164  HA  ARG   131     184.394 142.457 180.967  1.00127.60           H  
ATOM   2165  HB2 ARG   131     185.952 141.205 182.089  1.00127.60           H  
ATOM   2166  HB3 ARG   131     186.898 141.165 180.817  1.00127.60           H  
ATOM   2167  HG2 ARG   131     187.560 143.271 181.094  1.00127.60           H  
ATOM   2168  HG3 ARG   131     186.314 143.627 182.013  1.00127.60           H  
ATOM   2169  HD2 ARG   131     188.574 142.140 182.816  1.00127.60           H  
ATOM   2170  HD3 ARG   131     188.161 143.570 183.355  1.00127.60           H  
ATOM   2171  HE  ARG   131     186.720 142.629 184.723  1.00127.60           H  
ATOM   2172 HH11 ARG   131     185.930 140.911 185.954  1.00127.60           H  
ATOM   2173 HH12 ARG   131     186.233 139.506 185.561  1.00127.60           H  
ATOM   2174 HH21 ARG   131     188.014 140.193 182.875  1.00127.60           H  
ATOM   2175 HH22 ARG   131     187.489 139.077 183.706  1.00127.60           H  
ATOM   2176  N   SER   132     184.434 143.598 178.748  1.00123.84           N  
ATOM   2177  CA  SER   132     184.647 144.515 177.630  1.00123.84           C  
ATOM   2178  C   SER   132     183.714 145.705 177.837  1.00123.84           C  
ATOM   2179  O   SER   132     182.511 145.603 177.583  1.00123.84           O  
ATOM   2180  CB  SER   132     184.392 143.827 176.296  1.00123.84           C  
ATOM   2181  OG  SER   132     184.588 144.721 175.216  1.00123.84           O  
ATOM   2182  H   SER   132     183.629 143.599 179.051  1.00123.84           H  
ATOM   2183  HA  SER   132     185.563 144.836 177.641  1.00123.84           H  
ATOM   2184  HB2 SER   132     185.008 143.083 176.204  1.00123.84           H  
ATOM   2185  HB3 SER   132     183.478 143.503 176.278  1.00123.84           H  
ATOM   2186  HG  SER   132     184.532 144.307 174.487  1.00123.84           H  
ATOM   2187  N   GLN   133     184.278 146.826 178.291  1.00124.33           N  
ATOM   2188  CA  GLN   133     183.455 147.984 178.622  1.00124.33           C  
ATOM   2189  C   GLN   133     182.616 148.439 177.437  1.00124.33           C  
ATOM   2190  O   GLN   133     181.471 148.868 177.618  1.00124.33           O  
ATOM   2191  CB  GLN   133     184.337 149.127 179.121  1.00124.33           C  
ATOM   2192  CG  GLN   133     185.080 148.806 180.406  1.00124.33           C  
ATOM   2193  CD  GLN   133     185.776 150.017 180.994  1.00124.33           C  
ATOM   2194  OE1 GLN   133     185.957 151.031 180.320  1.00124.33           O  
ATOM   2195  NE2 GLN   133     186.164 149.920 182.261  1.00124.33           N  
ATOM   2196  H   GLN   133     185.122 146.938 178.414  1.00124.33           H  
ATOM   2197  HA  GLN   133     182.851 147.742 179.341  1.00124.33           H  
ATOM   2198  HB2 GLN   133     184.996 149.333 178.440  1.00124.33           H  
ATOM   2199  HB3 GLN   133     183.779 149.903 179.286  1.00124.33           H  
ATOM   2200  HG2 GLN   133     184.448 148.475 181.062  1.00124.33           H  
ATOM   2201  HG3 GLN   133     185.754 148.133 180.222  1.00124.33           H  
ATOM   2202 HE21 GLN   133     186.019 149.196 182.700  1.00124.33           H  
ATOM   2203 HE22 GLN   133     186.563 150.581 182.640  1.00124.33           H  
ATOM   2204  N   LEU   134     183.155 148.361 176.221  1.00125.04           N  
ATOM   2205  CA  LEU   134     182.369 148.748 175.055  1.00125.04           C  
ATOM   2206  C   LEU   134     181.149 147.851 174.893  1.00125.04           C  
ATOM   2207  O   LEU   134     180.046 148.334 174.611  1.00125.04           O  
ATOM   2208  CB  LEU   134     183.236 148.705 173.797  1.00125.04           C  
ATOM   2209  CG  LEU   134     184.175 149.897 173.593  1.00125.04           C  
ATOM   2210  CD1 LEU   134     185.303 149.886 174.613  1.00125.04           C  
ATOM   2211  CD2 LEU   134     184.730 149.898 172.179  1.00125.04           C  
ATOM   2212  H   LEU   134     183.954 148.093 176.049  1.00125.04           H  
ATOM   2213  HA  LEU   134     182.058 149.659 175.173  1.00125.04           H  
ATOM   2214  HB2 LEU   134     183.785 147.907 173.832  1.00125.04           H  
ATOM   2215  HB3 LEU   134     182.651 148.662 173.025  1.00125.04           H  
ATOM   2216  HG  LEU   134     183.671 150.717 173.716  1.00125.04           H  
ATOM   2217 HD11 LEU   134     185.961 150.553 174.360  1.00125.04           H  
ATOM   2218 HD12 LEU   134     184.941 150.095 175.488  1.00125.04           H  
ATOM   2219 HD13 LEU   134     185.712 149.006 174.623  1.00125.04           H  
ATOM   2220 HD21 LEU   134     185.328 150.654 172.075  1.00125.04           H  
ATOM   2221 HD22 LEU   134     185.213 149.070 172.029  1.00125.04           H  
ATOM   2222 HD23 LEU   134     183.994 149.970 171.551  1.00125.04           H  
ATOM   2223  N   LEU   135     181.325 146.540 175.070  1.00123.12           N  
ATOM   2224  CA  LEU   135     180.205 145.622 174.891  1.00123.12           C  
ATOM   2225  C   LEU   135     179.121 145.857 175.934  1.00123.12           C  
ATOM   2226  O   LEU   135     177.931 145.890 175.602  1.00123.12           O  
ATOM   2227  CB  LEU   135     180.699 144.179 174.946  1.00123.12           C  
ATOM   2228  CG  LEU   135     181.138 143.590 173.605  1.00123.12           C  
ATOM   2229  CD1 LEU   135     179.928 143.274 172.741  1.00123.12           C  
ATOM   2230  CD2 LEU   135     182.079 144.540 172.882  1.00123.12           C  
ATOM   2231  H   LEU   135     182.067 146.166 175.289  1.00123.12           H  
ATOM   2232  HA  LEU   135     179.814 145.772 174.017  1.00123.12           H  
ATOM   2233  HB2 LEU   135     181.459 144.136 175.547  1.00123.12           H  
ATOM   2234  HB3 LEU   135     179.983 143.622 175.289  1.00123.12           H  
ATOM   2235  HG  LEU   135     181.615 142.761 173.766  1.00123.12           H  
ATOM   2236 HD11 LEU   135     180.227 142.837 171.928  1.00123.12           H  
ATOM   2237 HD12 LEU   135     179.334 142.687 173.234  1.00123.12           H  
ATOM   2238 HD13 LEU   135     179.470 144.101 172.523  1.00123.12           H  
ATOM   2239 HD21 LEU   135     182.509 144.063 172.155  1.00123.12           H  
ATOM   2240 HD22 LEU   135     181.569 145.286 172.531  1.00123.12           H  
ATOM   2241 HD23 LEU   135     182.748 144.859 173.507  1.00123.12           H  
ATOM   2242  N   THR   136     179.505 146.019 177.202  1.00121.21           N  
ATOM   2243  CA  THR   136     178.502 146.257 178.234  1.00121.21           C  
ATOM   2244  C   THR   136     177.833 147.611 178.045  1.00121.21           C  
ATOM   2245  O   THR   136     176.638 147.760 178.320  1.00121.21           O  
ATOM   2246  CB  THR   136     179.126 146.154 179.625  1.00121.21           C  
ATOM   2247  OG1 THR   136     178.089 146.101 180.612  1.00121.21           O  
ATOM   2248  CG2 THR   136     180.030 147.336 179.906  1.00121.21           C  
ATOM   2249  H   THR   136     180.318 145.997 177.482  1.00121.21           H  
ATOM   2250  HA  THR   136     177.815 145.576 178.165  1.00121.21           H  
ATOM   2251  HB  THR   136     179.659 145.345 179.677  1.00121.21           H  
ATOM   2252 HG21 THR   136     180.535 147.176 180.718  1.00121.21           H  
ATOM   2253 HG22 THR   136     180.649 147.448 179.173  1.00121.21           H  
ATOM   2254 HG23 THR   136     179.509 148.146 180.013  1.00121.21           H  
ATOM   2255  HG1 THR   136     177.475 146.635 180.406  1.00121.21           H  
ATOM   2256  N   TRP   137     178.582 148.612 177.582  1.00114.77           N  
ATOM   2257  CA  TRP   137     177.963 149.899 177.295  1.00114.77           C  
ATOM   2258  C   TRP   137     176.939 149.774 176.179  1.00114.77           C  
ATOM   2259  O   TRP   137     175.848 150.347 176.262  1.00114.77           O  
ATOM   2260  CB  TRP   137     179.023 150.934 176.929  1.00114.77           C  
ATOM   2261  CG  TRP   137     178.621 152.308 177.326  1.00114.77           C  
ATOM   2262  CD1 TRP   137     178.371 153.362 176.503  1.00114.77           C  
ATOM   2263  CD2 TRP   137     178.403 152.775 178.656  1.00114.77           C  
ATOM   2264  NE1 TRP   137     178.016 154.462 177.241  1.00114.77           N  
ATOM   2265  CE2 TRP   137     178.028 154.124 178.568  1.00114.77           C  
ATOM   2266  CE3 TRP   137     178.493 152.182 179.915  1.00114.77           C  
ATOM   2267  CZ2 TRP   137     177.743 154.888 179.690  1.00114.77           C  
ATOM   2268  CZ3 TRP   137     178.214 152.942 181.022  1.00114.77           C  
ATOM   2269  CH2 TRP   137     177.840 154.278 180.906  1.00114.77           C  
ATOM   2270  H   TRP   137     179.428 148.571 177.429  1.00114.77           H  
ATOM   2271  HA  TRP   137     177.502 150.209 178.090  1.00114.77           H  
ATOM   2272  HB2 TRP   137     179.851 150.718 177.386  1.00114.77           H  
ATOM   2273  HB3 TRP   137     179.159 150.924 175.968  1.00114.77           H  
ATOM   2274  HD1 TRP   137     178.432 153.340 175.575  1.00114.77           H  
ATOM   2275  HE1 TRP   137     177.816 155.235 176.923  1.00114.77           H  
ATOM   2276  HE3 TRP   137     178.740 151.290 180.001  1.00114.77           H  
ATOM   2277  HZ2 TRP   137     177.497 155.782 179.616  1.00114.77           H  
ATOM   2278  HZ3 TRP   137     178.269 152.556 181.866  1.00114.77           H  
ATOM   2279  HH2 TRP   137     177.658 154.767 181.675  1.00114.77           H  
ATOM   2280  N   LEU   138     177.272 149.033 175.123  1.00115.76           N  
ATOM   2281  CA  LEU   138     176.311 148.828 174.046  1.00115.76           C  
ATOM   2282  C   LEU   138     175.081 148.089 174.553  1.00115.76           C  
ATOM   2283  O   LEU   138     173.948 148.427 174.188  1.00115.76           O  
ATOM   2284  CB  LEU   138     176.967 148.062 172.897  1.00115.76           C  
ATOM   2285  CG  LEU   138     176.036 147.614 171.768  1.00115.76           C  
ATOM   2286  CD1 LEU   138     175.302 148.804 171.174  1.00115.76           C  
ATOM   2287  CD2 LEU   138     176.814 146.874 170.693  1.00115.76           C  
ATOM   2288  H   LEU   138     178.032 148.646 175.009  1.00115.76           H  
ATOM   2289  HA  LEU   138     176.026 149.691 173.709  1.00115.76           H  
ATOM   2290  HB2 LEU   138     177.647 148.629 172.502  1.00115.76           H  
ATOM   2291  HB3 LEU   138     177.384 147.265 173.260  1.00115.76           H  
ATOM   2292  HG  LEU   138     175.374 147.002 172.125  1.00115.76           H  
ATOM   2293 HD11 LEU   138     174.799 148.509 170.398  1.00115.76           H  
ATOM   2294 HD12 LEU   138     174.698 149.169 171.840  1.00115.76           H  
ATOM   2295 HD13 LEU   138     175.950 149.476 170.911  1.00115.76           H  
ATOM   2296 HD21 LEU   138     176.200 146.591 169.997  1.00115.76           H  
ATOM   2297 HD22 LEU   138     177.484 147.469 170.322  1.00115.76           H  
ATOM   2298 HD23 LEU   138     177.243 146.100 171.091  1.00115.76           H  
ATOM   2299  N   CYS   139     175.282 147.078 175.400  1.00116.25           N  
ATOM   2300  CA  CYS   139     174.152 146.341 175.955  1.00116.25           C  
ATOM   2301  C   CYS   139     173.251 147.250 176.779  1.00116.25           C  
ATOM   2302  O   CYS   139     172.023 147.206 176.651  1.00116.25           O  
ATOM   2303  CB  CYS   139     174.651 145.180 176.811  1.00116.25           C  
ATOM   2304  SG  CYS   139     173.321 144.277 177.633  1.00116.25           S  
ATOM   2305  H   CYS   139     176.054 146.804 175.665  1.00116.25           H  
ATOM   2306  HA  CYS   139     173.625 145.974 175.228  1.00116.25           H  
ATOM   2307  HB2 CYS   139     175.129 144.556 176.244  1.00116.25           H  
ATOM   2308  HB3 CYS   139     175.244 145.526 177.496  1.00116.25           H  
ATOM   2309  HG  CYS   139     173.790 143.472 178.389  1.00116.25           H  
ATOM   2310  N   SER   140     173.844 148.076 177.643  1.00110.34           N  
ATOM   2311  CA  SER   140     173.042 148.974 178.467  1.00110.34           C  
ATOM   2312  C   SER   140     172.307 149.995 177.611  1.00110.34           C  
ATOM   2313  O   SER   140     171.125 150.273 177.839  1.00110.34           O  
ATOM   2314  CB  SER   140     173.927 149.679 179.491  1.00110.34           C  
ATOM   2315  OG  SER   140     173.201 150.682 180.180  1.00110.34           O  
ATOM   2316  H   SER   140     174.693 148.134 177.768  1.00110.34           H  
ATOM   2317  HA  SER   140     172.380 148.455 178.949  1.00110.34           H  
ATOM   2318  HB2 SER   140     174.250 149.026 180.131  1.00110.34           H  
ATOM   2319  HB3 SER   140     174.676 150.091 179.031  1.00110.34           H  
ATOM   2320  HG  SER   140     173.647 150.965 180.833  1.00110.34           H  
ATOM   2321  N   LEU   141     172.988 150.561 176.614  1.00109.48           N  
ATOM   2322  CA  LEU   141     172.338 151.530 175.743  1.00109.48           C  
ATOM   2323  C   LEU   141     171.167 150.899 175.005  1.00109.48           C  
ATOM   2324  O   LEU   141     170.107 151.516 174.873  1.00109.48           O  
ATOM   2325  CB  LEU   141     173.347 152.108 174.750  1.00109.48           C  
ATOM   2326  CG  LEU   141     174.081 153.390 175.152  1.00109.48           C  
ATOM   2327  CD1 LEU   141     174.917 153.894 173.993  1.00109.48           C  
ATOM   2328  CD2 LEU   141     173.123 154.474 175.613  1.00109.48           C  
ATOM   2329  H   LEU   141     173.812 150.403 176.427  1.00109.48           H  
ATOM   2330  HA  LEU   141     171.986 152.250 176.288  1.00109.48           H  
ATOM   2331  HB2 LEU   141     174.024 151.434 174.582  1.00109.48           H  
ATOM   2332  HB3 LEU   141     172.877 152.298 173.923  1.00109.48           H  
ATOM   2333  HG  LEU   141     174.681 153.190 175.888  1.00109.48           H  
ATOM   2334 HD11 LEU   141     175.393 154.692 174.271  1.00109.48           H  
ATOM   2335 HD12 LEU   141     175.548 153.204 173.737  1.00109.48           H  
ATOM   2336 HD13 LEU   141     174.331 154.099 173.248  1.00109.48           H  
ATOM   2337 HD21 LEU   141     173.573 155.332 175.571  1.00109.48           H  
ATOM   2338 HD22 LEU   141     172.348 154.478 175.030  1.00109.48           H  
ATOM   2339 HD23 LEU   141     172.850 154.288 176.525  1.00109.48           H  
ATOM   2340  N   LEU   142     171.336 149.672 174.509  1.00108.90           N  
ATOM   2341  CA  LEU   142     170.243 149.013 173.802  1.00108.90           C  
ATOM   2342  C   LEU   142     169.092 148.683 174.743  1.00108.90           C  
ATOM   2343  O   LEU   142     167.920 148.850 174.382  1.00108.90           O  
ATOM   2344  CB  LEU   142     170.752 147.748 173.115  1.00108.90           C  
ATOM   2345  CG  LEU   142     169.766 147.068 172.163  1.00108.90           C  
ATOM   2346  CD1 LEU   142     169.428 147.975 170.989  1.00108.90           C  
ATOM   2347  CD2 LEU   142     170.327 145.742 171.674  1.00108.90           C  
ATOM   2348  H   LEU   142     172.059 149.210 174.568  1.00108.90           H  
ATOM   2349  HA  LEU   142     169.908 149.614 173.119  1.00108.90           H  
ATOM   2350  HB2 LEU   142     171.543 147.975 172.602  1.00108.90           H  
ATOM   2351  HB3 LEU   142     170.986 147.102 173.800  1.00108.90           H  
ATOM   2352  HG  LEU   142     168.944 146.883 172.642  1.00108.90           H  
ATOM   2353 HD11 LEU   142     168.927 147.466 170.333  1.00108.90           H  
ATOM   2354 HD12 LEU   142     168.893 148.720 171.307  1.00108.90           H  
ATOM   2355 HD13 LEU   142     170.252 148.302 170.595  1.00108.90           H  
ATOM   2356 HD21 LEU   142     169.690 145.334 171.068  1.00108.90           H  
ATOM   2357 HD22 LEU   142     171.165 145.905 171.214  1.00108.90           H  
ATOM   2358 HD23 LEU   142     170.476 145.162 172.438  1.00108.90           H  
ATOM   2359  N   LEU   143     169.401 148.199 175.948  1.00110.36           N  
ATOM   2360  CA  LEU   143     168.348 147.866 176.899  1.00110.36           C  
ATOM   2361  C   LEU   143     167.619 149.112 177.377  1.00110.36           C  
ATOM   2362  O   LEU   143     166.482 149.023 177.852  1.00110.36           O  
ATOM   2363  CB  LEU   143     168.935 147.108 178.087  1.00110.36           C  
ATOM   2364  CG  LEU   143     169.316 145.655 177.805  1.00110.36           C  
ATOM   2365  CD1 LEU   143     170.322 145.170 178.835  1.00110.36           C  
ATOM   2366  CD2 LEU   143     168.091 144.756 177.786  1.00110.36           C  
ATOM   2367  H   LEU   143     170.200 148.056 176.231  1.00110.36           H  
ATOM   2368  HA  LEU   143     167.701 147.289 176.464  1.00110.36           H  
ATOM   2369  HB2 LEU   143     169.739 147.568 178.375  1.00110.36           H  
ATOM   2370  HB3 LEU   143     168.288 147.110 178.807  1.00110.36           H  
ATOM   2371  HG  LEU   143     169.736 145.604 176.932  1.00110.36           H  
ATOM   2372 HD11 LEU   143     170.539 144.245 178.650  1.00110.36           H  
ATOM   2373 HD12 LEU   143     171.121 145.717 178.777  1.00110.36           H  
ATOM   2374 HD13 LEU   143     169.930 145.248 179.718  1.00110.36           H  
ATOM   2375 HD21 LEU   143     168.280 143.980 177.236  1.00110.36           H  
ATOM   2376 HD22 LEU   143     167.891 144.476 178.692  1.00110.36           H  
ATOM   2377 HD23 LEU   143     167.342 145.247 177.414  1.00110.36           H  
ATOM   2378  N   LEU   144     168.267 150.272 177.289  1.00101.79           N  
ATOM   2379  CA  LEU   144     167.576 151.527 177.553  1.00101.79           C  
ATOM   2380  C   LEU   144     166.724 151.936 176.360  1.00101.79           C  
ATOM   2381  O   LEU   144     165.556 152.309 176.514  1.00101.79           O  
ATOM   2382  CB  LEU   144     168.596 152.616 177.876  1.00101.79           C  
ATOM   2383  CG  LEU   144     168.030 153.963 178.301  1.00101.79           C  
ATOM   2384  CD1 LEU   144     167.131 153.792 179.510  1.00101.79           C  
ATOM   2385  CD2 LEU   144     169.163 154.937 178.578  1.00101.79           C  
ATOM   2386  H   LEU   144     169.097 150.358 177.082  1.00101.79           H  
ATOM   2387  HA  LEU   144     166.993 151.412 178.319  1.00101.79           H  
ATOM   2388  HB2 LEU   144     169.163 152.296 178.593  1.00101.79           H  
ATOM   2389  HB3 LEU   144     169.136 152.768 177.085  1.00101.79           H  
ATOM   2390  HG  LEU   144     167.495 154.324 177.577  1.00101.79           H  
ATOM   2391 HD11 LEU   144     166.969 154.660 179.910  1.00101.79           H  
ATOM   2392 HD12 LEU   144     166.291 153.398 179.226  1.00101.79           H  
ATOM   2393 HD13 LEU   144     167.568 153.210 180.150  1.00101.79           H  
ATOM   2394 HD21 LEU   144     169.103 155.678 177.955  1.00101.79           H  
ATOM   2395 HD22 LEU   144     169.086 155.264 179.488  1.00101.79           H  
ATOM   2396 HD23 LEU   144     170.010 154.477 178.464  1.00101.79           H  
ATOM   2397  N   SER   145     167.295 151.855 175.157  1.00105.36           N  
ATOM   2398  CA  SER   145     166.609 152.313 173.957  1.00105.36           C  
ATOM   2399  C   SER   145     165.346 151.517 173.696  1.00105.36           C  
ATOM   2400  O   SER   145     164.354 152.069 173.209  1.00105.36           O  
ATOM   2401  CB  SER   145     167.541 152.206 172.755  1.00105.36           C  
ATOM   2402  OG  SER   145     167.635 150.861 172.319  1.00105.36           O  
ATOM   2403  H   SER   145     168.081 151.536 175.013  1.00105.36           H  
ATOM   2404  HA  SER   145     166.363 153.245 174.067  1.00105.36           H  
ATOM   2405  HB2 SER   145     167.190 152.749 172.032  1.00105.36           H  
ATOM   2406  HB3 SER   145     168.423 152.519 173.009  1.00105.36           H  
ATOM   2407  HG  SER   145     167.894 150.372 172.951  1.00105.36           H  
ATOM   2408  N   THR   146     165.360 150.222 174.010  1.00107.34           N  
ATOM   2409  CA  THR   146     164.162 149.414 173.828  1.00107.34           C  
ATOM   2410  C   THR   146     162.958 150.022 174.529  1.00107.34           C  
ATOM   2411  O   THR   146     161.824 149.622 174.251  1.00107.34           O  
ATOM   2412  CB  THR   146     164.384 148.000 174.359  1.00107.34           C  
ATOM   2413  OG1 THR   146     163.268 147.176 174.005  1.00107.34           O  
ATOM   2414  CG2 THR   146     164.515 148.023 175.865  1.00107.34           C  
ATOM   2415  H   THR   146     166.037 149.797 174.326  1.00107.34           H  
ATOM   2416  HA  THR   146     163.961 149.353 172.882  1.00107.34           H  
ATOM   2417  HB  THR   146     165.198 147.631 173.980  1.00107.34           H  
ATOM   2418 HG21 THR   146     165.035 147.263 176.168  1.00107.34           H  
ATOM   2419 HG22 THR   146     164.955 148.840 176.141  1.00107.34           H  
ATOM   2420 HG23 THR   146     163.636 147.990 176.274  1.00107.34           H  
ATOM   2421  HG1 THR   146     162.560 147.498 174.324  1.00107.34           H  
ATOM   2422  N   LEU   147     163.179 150.969 175.443  1.00 99.03           N  
ATOM   2423  CA  LEU   147     162.069 151.583 176.158  1.00 99.03           C  
ATOM   2424  C   LEU   147     161.272 152.515 175.255  1.00 99.03           C  
ATOM   2425  O   LEU   147     160.037 152.512 175.289  1.00 99.03           O  
ATOM   2426  CB  LEU   147     162.596 152.344 177.368  1.00 99.03           C  
ATOM   2427  CG  LEU   147     161.523 152.976 178.241  1.00 99.03           C  
ATOM   2428  CD1 LEU   147     160.653 151.886 178.818  1.00 99.03           C  
ATOM   2429  CD2 LEU   147     162.148 153.812 179.334  1.00 99.03           C  
ATOM   2430  H   LEU   147     163.953 151.264 175.674  1.00 99.03           H  
ATOM   2431  HA  LEU   147     161.475 150.884 176.471  1.00 99.03           H  
ATOM   2432  HB2 LEU   147     163.103 151.731 177.924  1.00 99.03           H  
ATOM   2433  HB3 LEU   147     163.176 153.055 177.056  1.00 99.03           H  
ATOM   2434  HG  LEU   147     160.965 153.556 177.699  1.00 99.03           H  
ATOM   2435 HD11 LEU   147     160.108 152.258 179.529  1.00 99.03           H  
ATOM   2436 HD12 LEU   147     160.085 151.538 178.113  1.00 99.03           H  
ATOM   2437 HD13 LEU   147     161.219 151.181 179.170  1.00 99.03           H  
ATOM   2438 HD21 LEU   147     161.443 154.207 179.870  1.00 99.03           H  
ATOM   2439 HD22 LEU   147     162.705 153.242 179.886  1.00 99.03           H  
ATOM   2440 HD23 LEU   147     162.686 154.509 178.928  1.00 99.03           H  
ATOM   2441  N   ARG   148     161.952 153.324 174.444  1.00100.52           N  
ATOM   2442  CA  ARG   148     161.264 154.255 173.548  1.00100.52           C  
ATOM   2443  C   ARG   148     160.999 153.595 172.192  1.00100.52           C  
ATOM   2444  O   ARG   148     161.522 153.993 171.151  1.00100.52           O  
ATOM   2445  CB  ARG   148     162.058 155.548 173.389  1.00100.52           C  
ATOM   2446  CG  ARG   148     161.916 156.546 174.544  1.00100.52           C  
ATOM   2447  CD  ARG   148     162.806 156.290 175.757  1.00100.52           C  
ATOM   2448  NE  ARG   148     164.219 156.453 175.426  1.00100.52           N  
ATOM   2449  CZ  ARG   148     165.225 156.065 176.204  1.00100.52           C  
ATOM   2450  NH1 ARG   148     164.986 155.508 177.383  1.00100.52           N  
ATOM   2451  NH2 ARG   148     166.476 156.254 175.807  1.00100.52           N1+
ATOM   2452  H   ARG   148     162.810 153.355 174.394  1.00100.52           H  
ATOM   2453  HA  ARG   148     160.405 154.485 173.936  1.00100.52           H  
ATOM   2454  HB2 ARG   148     162.999 155.322 173.315  1.00100.52           H  
ATOM   2455  HB3 ARG   148     161.768 155.995 172.578  1.00100.52           H  
ATOM   2456  HG2 ARG   148     162.133 157.431 174.211  1.00100.52           H  
ATOM   2457  HG3 ARG   148     160.995 156.531 174.852  1.00100.52           H  
ATOM   2458  HD2 ARG   148     162.583 156.920 176.460  1.00100.52           H  
ATOM   2459  HD3 ARG   148     162.671 155.381 176.066  1.00100.52           H  
ATOM   2460  HE  ARG   148     164.411 156.676 174.618  1.00100.52           H  
ATOM   2461 HH11 ARG   148     164.178 155.381 177.647  1.00100.52           H  
ATOM   2462 HH12 ARG   148     165.642 155.264 177.882  1.00100.52           H  
ATOM   2463 HH21 ARG   148     166.635 156.619 175.045  1.00100.52           H  
ATOM   2464 HH22 ARG   148     167.129 156.011 176.311  1.00100.52           H  
ATOM   2465  N   LEU   149     160.141 152.576 172.221  1.00105.02           N  
ATOM   2466  CA  LEU   149     159.624 151.945 171.014  1.00105.02           C  
ATOM   2467  C   LEU   149     158.107 151.861 171.095  1.00105.02           C  
ATOM   2468  O   LEU   149     157.527 151.817 172.182  1.00105.02           O  
ATOM   2469  CB  LEU   149     160.201 150.540 170.792  1.00105.02           C  
ATOM   2470  CG  LEU   149     161.570 150.406 170.118  1.00105.02           C  
ATOM   2471  CD1 LEU   149     161.513 150.930 168.685  1.00105.02           C  
ATOM   2472  CD2 LEU   149     162.666 151.106 170.903  1.00105.02           C  
ATOM   2473  H   LEU   149     159.836 152.228 172.946  1.00105.02           H  
ATOM   2474  HA  LEU   149     159.852 152.495 170.247  1.00105.02           H  
ATOM   2475  HB2 LEU   149     160.271 150.107 171.657  1.00105.02           H  
ATOM   2476  HB3 LEU   149     159.570 150.049 170.243  1.00105.02           H  
ATOM   2477  HG  LEU   149     161.798 149.465 170.074  1.00105.02           H  
ATOM   2478 HD11 LEU   149     162.379 150.802 168.265  1.00105.02           H  
ATOM   2479 HD12 LEU   149     160.837 150.437 168.192  1.00105.02           H  
ATOM   2480 HD13 LEU   149     161.290 151.872 168.702  1.00105.02           H  
ATOM   2481 HD21 LEU   149     163.520 150.729 170.643  1.00105.02           H  
ATOM   2482 HD22 LEU   149     162.652 152.053 170.696  1.00105.02           H  
ATOM   2483 HD23 LEU   149     162.517 150.964 171.850  1.00105.02           H  
ATOM   2484  N   GLN   150     157.468 151.850 169.925  1.00105.07           N  
ATOM   2485  CA  GLN   150     156.011 151.911 169.878  1.00105.07           C  
ATOM   2486  C   GLN   150     155.375 150.615 170.374  1.00105.07           C  
ATOM   2487  O   GLN   150     154.464 150.643 171.208  1.00105.07           O  
ATOM   2488  CB  GLN   150     155.545 152.246 168.457  1.00105.07           C  
ATOM   2489  CG  GLN   150     155.652 151.121 167.427  1.00105.07           C  
ATOM   2490  CD  GLN   150     157.068 150.619 167.235  1.00105.07           C  
ATOM   2491  OE1 GLN   150     158.031 151.364 167.408  1.00105.07           O  
ATOM   2492  NE2 GLN   150     157.203 149.348 166.878  1.00105.07           N  
ATOM   2493  H   GLN   150     157.855 151.816 169.159  1.00105.07           H  
ATOM   2494  HA  GLN   150     155.712 152.626 170.463  1.00105.07           H  
ATOM   2495  HB2 GLN   150     154.614 152.512 168.498  1.00105.07           H  
ATOM   2496  HB3 GLN   150     156.076 152.989 168.129  1.00105.07           H  
ATOM   2497  HG2 GLN   150     155.097 150.375 167.701  1.00105.07           H  
ATOM   2498  HG3 GLN   150     155.342 151.457 166.571  1.00105.07           H  
ATOM   2499 HE21 GLN   150     156.505 148.857 166.768  1.00105.07           H  
ATOM   2500 HE22 GLN   150     157.987 149.016 166.757  1.00105.07           H  
ATOM   2501  N   GLY   151     155.843 149.468 169.879  1.00106.13           N  
ATOM   2502  CA  GLY   151     155.189 148.212 170.215  1.00106.13           C  
ATOM   2503  C   GLY   151     155.340 147.842 171.677  1.00106.13           C  
ATOM   2504  O   GLY   151     154.390 147.369 172.314  1.00106.13           O  
ATOM   2505  H   GLY   151     156.527 149.392 169.363  1.00106.13           H  
ATOM   2506  HA2 GLY   151     154.244 148.278 170.011  1.00106.13           H  
ATOM   2507  HA3 GLY   151     155.568 147.498 169.678  1.00106.13           H  
ATOM   2508  N   VAL   152     156.541 148.029 172.224  1.00105.19           N  
ATOM   2509  CA  VAL   152     156.764 147.760 173.639  1.00105.19           C  
ATOM   2510  C   VAL   152     155.855 148.637 174.486  1.00105.19           C  
ATOM   2511  O   VAL   152     155.249 148.176 175.462  1.00105.19           O  
ATOM   2512  CB  VAL   152     158.248 147.969 173.987  1.00105.19           C  
ATOM   2513  CG1 VAL   152     158.633 149.423 173.802  1.00105.19           C  
ATOM   2514  CG2 VAL   152     158.530 147.522 175.406  1.00105.19           C  
ATOM   2515  H   VAL   152     157.235 148.306 171.799  1.00105.19           H  
ATOM   2516  HA  VAL   152     156.547 146.833 173.821  1.00105.19           H  
ATOM   2517  HB  VAL   152     158.793 147.435 173.388  1.00105.19           H  
ATOM   2518 HG11 VAL   152     159.596 149.496 173.822  1.00105.19           H  
ATOM   2519 HG12 VAL   152     158.300 149.729 172.945  1.00105.19           H  
ATOM   2520 HG13 VAL   152     158.246 149.950 174.518  1.00105.19           H  
ATOM   2521 HG21 VAL   152     159.489 147.534 175.554  1.00105.19           H  
ATOM   2522 HG22 VAL   152     158.094 148.135 176.016  1.00105.19           H  
ATOM   2523 HG23 VAL   152     158.187 146.623 175.529  1.00105.19           H  
ATOM   2524  N   GLU   153     155.737 149.914 174.121  1.00102.79           N  
ATOM   2525  CA  GLU   153     154.842 150.809 174.842  1.00102.79           C  
ATOM   2526  C   GLU   153     153.401 150.326 174.755  1.00102.79           C  
ATOM   2527  O   GLU   153     152.669 150.346 175.751  1.00102.79           O  
ATOM   2528  CB  GLU   153     154.973 152.226 174.285  1.00102.79           C  
ATOM   2529  CG  GLU   153     153.988 153.213 174.874  1.00102.79           C  
ATOM   2530  CD  GLU   153     154.377 154.652 174.613  1.00102.79           C  
ATOM   2531  OE1 GLU   153     155.403 154.878 173.940  1.00102.79           O  
ATOM   2532  OE2 GLU   153     153.659 155.556 175.088  1.00102.79           O1-
ATOM   2533  H   GLU   153     156.160 150.280 173.467  1.00102.79           H  
ATOM   2534  HA  GLU   153     155.098 150.828 175.777  1.00102.79           H  
ATOM   2535  HB2 GLU   153     155.868 152.551 174.474  1.00102.79           H  
ATOM   2536  HB3 GLU   153     154.829 152.200 173.326  1.00102.79           H  
ATOM   2537  HG2 GLU   153     153.115 153.064 174.477  1.00102.79           H  
ATOM   2538  HG3 GLU   153     153.943 153.081 175.833  1.00102.79           H  
ATOM   2539  N   GLU   154     152.975 149.887 173.570  1.00105.37           N  
ATOM   2540  CA  GLU   154     151.607 149.411 173.405  1.00105.37           C  
ATOM   2541  C   GLU   154     151.330 148.225 174.319  1.00105.37           C  
ATOM   2542  O   GLU   154     150.334 148.208 175.055  1.00105.37           O  
ATOM   2543  CB  GLU   154     151.365 149.033 171.943  1.00105.37           C  
ATOM   2544  CG  GLU   154     149.925 148.667 171.619  1.00105.37           C  
ATOM   2545  CD  GLU   154     149.020 149.878 171.545  1.00105.37           C  
ATOM   2546  OE1 GLU   154     149.511 151.004 171.767  1.00105.37           O  
ATOM   2547  OE2 GLU   154     147.815 149.704 171.265  1.00105.37           O1-
ATOM   2548  H   GLU   154     153.454 149.855 172.856  1.00105.37           H  
ATOM   2549  HA  GLU   154     150.992 150.124 173.639  1.00105.37           H  
ATOM   2550  HB2 GLU   154     151.612 149.785 171.382  1.00105.37           H  
ATOM   2551  HB3 GLU   154     151.919 148.267 171.725  1.00105.37           H  
ATOM   2552  HG2 GLU   154     149.900 148.223 170.758  1.00105.37           H  
ATOM   2553  HG3 GLU   154     149.580 148.076 172.306  1.00105.37           H  
ATOM   2554  N   VAL   155     152.208 147.221 174.290  1.00103.76           N  
ATOM   2555  CA  VAL   155     151.980 146.032 175.108  1.00103.76           C  
ATOM   2556  C   VAL   155     152.004 146.395 176.588  1.00103.76           C  
ATOM   2557  O   VAL   155     151.166 145.927 177.372  1.00103.76           O  
ATOM   2558  CB  VAL   155     153.005 144.932 174.771  1.00103.76           C  
ATOM   2559  CG1 VAL   155     152.834 144.476 173.332  1.00103.76           C  
ATOM   2560  CG2 VAL   155     154.420 145.412 175.006  1.00103.76           C  
ATOM   2561  H   VAL   155     152.923 147.204 173.813  1.00103.76           H  
ATOM   2562  HA  VAL   155     151.098 145.682 174.906  1.00103.76           H  
ATOM   2563  HB  VAL   155     152.848 144.168 175.347  1.00103.76           H  
ATOM   2564 HG11 VAL   155     153.471 143.767 173.148  1.00103.76           H  
ATOM   2565 HG12 VAL   155     151.929 144.147 173.210  1.00103.76           H  
ATOM   2566 HG13 VAL   155     152.995 145.227 172.740  1.00103.76           H  
ATOM   2567 HG21 VAL   155     155.035 144.705 174.757  1.00103.76           H  
ATOM   2568 HG22 VAL   155     154.578 146.191 174.455  1.00103.76           H  
ATOM   2569 HG23 VAL   155     154.536 145.633 175.943  1.00103.76           H  
ATOM   2570  N   LYS   156     152.952 147.242 176.996  1.00 99.14           N  
ATOM   2571  CA  LYS   156     153.042 147.611 178.403  1.00 99.14           C  
ATOM   2572  C   LYS   156     151.791 148.347 178.858  1.00 99.14           C  
ATOM   2573  O   LYS   156     151.290 148.107 179.961  1.00 99.14           O  
ATOM   2574  CB  LYS   156     154.288 148.457 178.639  1.00 99.14           C  
ATOM   2575  CG  LYS   156     155.520 147.621 178.932  1.00 99.14           C  
ATOM   2576  CD  LYS   156     156.790 148.243 178.387  1.00 99.14           C  
ATOM   2577  CE  LYS   156     157.632 148.840 179.491  1.00 99.14           C  
ATOM   2578  NZ  LYS   156     158.832 149.516 178.953  1.00 99.14           N1+
ATOM   2579  H   LYS   156     153.541 147.608 176.487  1.00 99.14           H  
ATOM   2580  HA  LYS   156     153.123 146.804 178.935  1.00 99.14           H  
ATOM   2581  HB2 LYS   156     154.455 148.990 177.846  1.00 99.14           H  
ATOM   2582  HB3 LYS   156     154.134 149.038 179.401  1.00 99.14           H  
ATOM   2583  HG2 LYS   156     155.619 147.528 179.893  1.00 99.14           H  
ATOM   2584  HG3 LYS   156     155.415 146.749 178.522  1.00 99.14           H  
ATOM   2585  HD2 LYS   156     157.310 147.553 177.949  1.00 99.14           H  
ATOM   2586  HD3 LYS   156     156.573 148.948 177.758  1.00 99.14           H  
ATOM   2587  HE2 LYS   156     157.107 149.493 179.979  1.00 99.14           H  
ATOM   2588  HE3 LYS   156     157.927 148.134 180.083  1.00 99.14           H  
ATOM   2589  HZ1 LYS   156     159.305 149.869 179.619  1.00 99.14           H  
ATOM   2590  HZ2 LYS   156     159.340 148.932 178.514  1.00 99.14           H  
ATOM   2591  HZ3 LYS   156     158.588 150.164 178.394  1.00 99.14           H  
ATOM   2592  N   ARG   157     151.266 149.245 178.025  1.00 95.17           N  
ATOM   2593  CA  ARG   157     150.004 149.888 178.366  1.00 95.17           C  
ATOM   2594  C   ARG   157     148.897 148.854 178.490  1.00 95.17           C  
ATOM   2595  O   ARG   157     148.076 148.916 179.412  1.00 95.17           O  
ATOM   2596  CB  ARG   157     149.645 150.942 177.320  1.00 95.17           C  
ATOM   2597  CG  ARG   157     150.314 152.282 177.551  1.00 95.17           C  
ATOM   2598  CD  ARG   157     150.389 153.094 176.276  1.00 95.17           C  
ATOM   2599  NE  ARG   157     151.256 154.255 176.431  1.00 95.17           N  
ATOM   2600  CZ  ARG   157     150.928 155.343 177.116  1.00 95.17           C  
ATOM   2601  NH1 ARG   157     149.748 155.426 177.710  1.00 95.17           N  
ATOM   2602  NH2 ARG   157     151.782 156.350 177.208  1.00 95.17           N1+
ATOM   2603  H   ARG   157     151.611 149.492 177.277  1.00 95.17           H  
ATOM   2604  HA  ARG   157     150.097 150.334 179.223  1.00 95.17           H  
ATOM   2605  HB2 ARG   157     149.917 150.619 176.446  1.00 95.17           H  
ATOM   2606  HB3 ARG   157     148.685 151.083 177.334  1.00 95.17           H  
ATOM   2607  HG2 ARG   157     149.803 152.786 178.203  1.00 95.17           H  
ATOM   2608  HG3 ARG   157     151.218 152.137 177.871  1.00 95.17           H  
ATOM   2609  HD2 ARG   157     150.749 152.542 175.564  1.00 95.17           H  
ATOM   2610  HD3 ARG   157     149.501 153.406 176.041  1.00 95.17           H  
ATOM   2611  HE  ARG   157     151.958 154.295 175.938  1.00 95.17           H  
ATOM   2612 HH11 ARG   157     149.187 154.777 177.657  1.00 95.17           H  
ATOM   2613 HH12 ARG   157     149.541 156.133 178.152  1.00 95.17           H  
ATOM   2614 HH21 ARG   157     152.549 156.299 176.823  1.00 95.17           H  
ATOM   2615 HH22 ARG   157     151.569 157.056 177.650  1.00 95.17           H  
ATOM   2616  N   ARG   158     148.868 147.882 177.577  1.00103.21           N  
ATOM   2617  CA  ARG   158     147.854 146.838 177.661  1.00103.21           C  
ATOM   2618  C   ARG   158     147.968 146.053 178.962  1.00103.21           C  
ATOM   2619  O   ARG   158     146.970 145.510 179.447  1.00103.21           O  
ATOM   2620  CB  ARG   158     147.967 145.899 176.461  1.00103.21           C  
ATOM   2621  CG  ARG   158     146.683 145.149 176.148  1.00103.21           C  
ATOM   2622  CD  ARG   158     146.791 144.347 174.859  1.00103.21           C  
ATOM   2623  NE  ARG   158     147.218 145.170 173.728  1.00103.21           N  
ATOM   2624  CZ  ARG   158     148.086 144.791 172.792  1.00103.21           C  
ATOM   2625  NH1 ARG   158     148.399 145.626 171.812  1.00103.21           N  
ATOM   2626  NH2 ARG   158     148.635 143.583 172.818  1.00103.21           N1+
ATOM   2627  H   ARG   158     149.412 147.806 176.916  1.00103.21           H  
ATOM   2628  HA  ARG   158     146.976 147.250 177.637  1.00103.21           H  
ATOM   2629  HB2 ARG   158     148.208 146.423 175.681  1.00103.21           H  
ATOM   2630  HB3 ARG   158     148.658 145.243 176.642  1.00103.21           H  
ATOM   2631  HG2 ARG   158     146.488 144.534 176.872  1.00103.21           H  
ATOM   2632  HG3 ARG   158     145.959 145.787 176.046  1.00103.21           H  
ATOM   2633  HD2 ARG   158     147.436 143.637 174.995  1.00103.21           H  
ATOM   2634  HD3 ARG   158     145.923 143.970 174.646  1.00103.21           H  
ATOM   2635  HE  ARG   158     146.877 145.956 173.658  1.00103.21           H  
ATOM   2636 HH11 ARG   158     148.047 146.410 171.786  1.00103.21           H  
ATOM   2637 HH12 ARG   158     148.957 145.385 171.203  1.00103.21           H  
ATOM   2638 HH21 ARG   158     148.444 143.027 173.445  1.00103.21           H  
ATOM   2639 HH22 ARG   158     149.192 143.355 172.204  1.00103.21           H  
ATOM   2640  N   TRP   159     149.169 145.978 179.539  1.00 99.78           N  
ATOM   2641  CA  TRP   159     149.341 145.231 180.784  1.00 99.78           C  
ATOM   2642  C   TRP   159     148.539 145.849 181.924  1.00 99.78           C  
ATOM   2643  O   TRP   159     147.769 145.156 182.598  1.00 99.78           O  
ATOM   2644  CB  TRP   159     150.819 145.171 181.163  1.00 99.78           C  
ATOM   2645  CG  TRP   159     151.612 144.152 180.423  1.00 99.78           C  
ATOM   2646  CD1 TRP   159     151.154 143.262 179.500  1.00 99.78           C  
ATOM   2647  CD2 TRP   159     153.018 143.922 180.541  1.00 99.78           C  
ATOM   2648  NE1 TRP   159     152.189 142.488 179.038  1.00 99.78           N  
ATOM   2649  CE2 TRP   159     153.345 142.876 179.663  1.00 99.78           C  
ATOM   2650  CE3 TRP   159     154.032 144.502 181.306  1.00 99.78           C  
ATOM   2651  CZ2 TRP   159     154.642 142.396 179.528  1.00 99.78           C  
ATOM   2652  CZ3 TRP   159     155.316 144.024 181.173  1.00 99.78           C  
ATOM   2653  CH2 TRP   159     155.612 142.982 180.291  1.00 99.78           C  
ATOM   2654  H   TRP   159     149.887 146.343 179.237  1.00 99.78           H  
ATOM   2655  HA  TRP   159     149.018 144.326 180.657  1.00 99.78           H  
ATOM   2656  HB2 TRP   159     151.222 146.035 180.993  1.00 99.78           H  
ATOM   2657  HB3 TRP   159     150.886 144.963 182.108  1.00 99.78           H  
ATOM   2658  HD1 TRP   159     150.269 143.188 179.225  1.00 99.78           H  
ATOM   2659  HE1 TRP   159     152.123 141.863 178.452  1.00 99.78           H  
ATOM   2660  HE3 TRP   159     153.843 145.196 181.896  1.00 99.78           H  
ATOM   2661  HZ2 TRP   159     154.842 141.701 178.943  1.00 99.78           H  
ATOM   2662  HZ3 TRP   159     155.999 144.403 181.678  1.00 99.78           H  
ATOM   2663  HH2 TRP   159     156.489 142.680 180.222  1.00 99.78           H  
ATOM   2664  N   TYR   160     148.714 147.146 182.166  1.00 93.65           N  
ATOM   2665  CA  TYR   160     148.046 147.810 183.276  1.00 93.65           C  
ATOM   2666  C   TYR   160     146.757 148.490 182.832  1.00 93.65           C  
ATOM   2667  O   TYR   160     146.476 148.651 181.643  1.00 93.65           O  
ATOM   2668  CB  TYR   160     148.954 148.844 183.936  1.00 93.65           C  
ATOM   2669  CG  TYR   160     150.398 148.443 184.043  1.00 93.65           C  
ATOM   2670  CD1 TYR   160     150.770 147.327 184.770  1.00 93.65           C  
ATOM   2671  CD2 TYR   160     151.392 149.193 183.438  1.00 93.65           C  
ATOM   2672  CE1 TYR   160     152.085 146.964 184.883  1.00 93.65           C  
ATOM   2673  CE2 TYR   160     152.711 148.835 183.543  1.00 93.65           C  
ATOM   2674  CZ  TYR   160     153.051 147.721 184.267  1.00 93.65           C  
ATOM   2675  OH  TYR   160     154.366 147.360 184.376  1.00 93.65           O  
ATOM   2676  H   TYR   160     149.217 147.664 181.698  1.00 93.65           H  
ATOM   2677  HA  TYR   160     147.817 147.149 183.947  1.00 93.65           H  
ATOM   2678  HB2 TYR   160     148.916 149.663 183.419  1.00 93.65           H  
ATOM   2679  HB3 TYR   160     148.630 149.010 184.834  1.00 93.65           H  
ATOM   2680  HD1 TYR   160     150.117 146.814 185.188  1.00 93.65           H  
ATOM   2681  HD2 TYR   160     151.161 149.949 182.947  1.00 93.65           H  
ATOM   2682  HE1 TYR   160     152.322 146.210 185.371  1.00 93.65           H  
ATOM   2683  HE2 TYR   160     153.370 149.344 183.129  1.00 93.65           H  
ATOM   2684  HH  TYR   160     154.429 146.617 184.762  1.00 93.65           H  
ATOM   2685  N   LYS   161     145.978 148.911 183.826  1.00 91.73           N  
ATOM   2686  CA  LYS   161     144.653 149.466 183.609  1.00 91.73           C  
ATOM   2687  C   LYS   161     144.610 150.981 183.736  1.00 91.73           C  
ATOM   2688  O   LYS   161     143.531 151.565 183.596  1.00 91.73           O  
ATOM   2689  CB  LYS   161     143.665 148.847 184.608  1.00 91.73           C  
ATOM   2690  CG  LYS   161     142.194 149.004 184.250  1.00 91.73           C  
ATOM   2691  CD  LYS   161     141.864 148.460 182.868  1.00 91.73           C  
ATOM   2692  CE  LYS   161     142.487 147.096 182.634  1.00 91.73           C  
ATOM   2693  NZ  LYS   161     141.845 146.382 181.499  1.00 91.73           N1+
ATOM   2694  H   LYS   161     146.205 148.884 184.655  1.00 91.73           H  
ATOM   2695  HA  LYS   161     144.366 149.238 182.712  1.00 91.73           H  
ATOM   2696  HB2 LYS   161     143.858 147.901 184.694  1.00 91.73           H  
ATOM   2697  HB3 LYS   161     143.797 149.278 185.467  1.00 91.73           H  
ATOM   2698  HG2 LYS   161     141.661 148.516 184.896  1.00 91.73           H  
ATOM   2699  HG3 LYS   161     141.956 149.944 184.270  1.00 91.73           H  
ATOM   2700  HD2 LYS   161     140.902 148.368 182.786  1.00 91.73           H  
ATOM   2701  HD3 LYS   161     142.199 149.070 182.193  1.00 91.73           H  
ATOM   2702  HE2 LYS   161     142.380 146.555 183.432  1.00 91.73           H  
ATOM   2703  HE3 LYS   161     143.428 147.204 182.426  1.00 91.73           H  
ATOM   2704  HZ1 LYS   161     142.249 145.601 181.365  1.00 91.73           H  
ATOM   2705  HZ2 LYS   161     140.986 146.236 181.679  1.00 91.73           H  
ATOM   2706  HZ3 LYS   161     141.908 146.871 180.758  1.00 91.73           H  
ATOM   2707  N   THR   162     145.740 151.631 183.999  1.00 91.11           N  
ATOM   2708  CA  THR   162     145.762 153.078 184.148  1.00 91.11           C  
ATOM   2709  C   THR   162     147.119 153.599 183.702  1.00 91.11           C  
ATOM   2710  O   THR   162     148.150 153.007 184.025  1.00 91.11           O  
ATOM   2711  CB  THR   162     145.492 153.491 185.596  1.00 91.11           C  
ATOM   2712  OG1 THR   162     144.290 152.864 186.056  1.00 91.11           O  
ATOM   2713  CG2 THR   162     145.332 154.997 185.694  1.00 91.11           C  
ATOM   2714  H   THR   162     146.508 151.256 184.094  1.00 91.11           H  
ATOM   2715  HA  THR   162     145.081 153.474 183.582  1.00 91.11           H  
ATOM   2716  HB  THR   162     146.236 153.221 186.157  1.00 91.11           H  
ATOM   2717 HG21 THR   162     145.040 155.241 186.586  1.00 91.11           H  
ATOM   2718 HG22 THR   162     146.177 155.436 185.510  1.00 91.11           H  
ATOM   2719 HG23 THR   162     144.671 155.303 185.053  1.00 91.11           H  
ATOM   2720  HG1 THR   162     143.960 152.391 185.445  1.00 91.11           H  
ATOM   2721  N   GLU   163     147.114 154.718 182.978  1.00 90.60           N  
ATOM   2722  CA  GLU   163     148.361 155.252 182.446  1.00 90.60           C  
ATOM   2723  C   GLU   163     149.390 155.482 183.544  1.00 90.60           C  
ATOM   2724  O   GLU   163     150.600 155.361 183.301  1.00 90.60           O  
ATOM   2725  CB  GLU   163     148.086 156.555 181.702  1.00 90.60           C  
ATOM   2726  CG  GLU   163     149.198 156.984 180.771  1.00 90.60           C  
ATOM   2727  CD  GLU   163     148.722 157.953 179.706  1.00 90.60           C  
ATOM   2728  OE1 GLU   163     147.580 158.449 179.812  1.00 90.60           O  
ATOM   2729  OE2 GLU   163     149.488 158.212 178.756  1.00 90.60           O1-
ATOM   2730  H   GLU   163     146.413 155.177 182.784  1.00 90.60           H  
ATOM   2731  HA  GLU   163     148.733 154.617 181.814  1.00 90.60           H  
ATOM   2732  HB2 GLU   163     147.281 156.444 181.172  1.00 90.60           H  
ATOM   2733  HB3 GLU   163     147.955 157.263 182.352  1.00 90.60           H  
ATOM   2734  HG2 GLU   163     149.890 157.422 181.289  1.00 90.60           H  
ATOM   2735  HG3 GLU   163     149.559 156.201 180.326  1.00 90.60           H  
ATOM   2736  N   ASN   164     148.936 155.812 184.753  1.00 89.87           N  
ATOM   2737  CA  ASN   164     149.864 156.038 185.854  1.00 89.87           C  
ATOM   2738  C   ASN   164     150.824 154.869 185.998  1.00 89.87           C  
ATOM   2739  O   ASN   164     152.040 155.056 186.116  1.00 89.87           O  
ATOM   2740  CB  ASN   164     149.092 156.249 187.155  1.00 89.87           C  
ATOM   2741  CG  ASN   164     148.834 157.708 187.452  1.00 89.87           C  
ATOM   2742  OD1 ASN   164     149.060 158.577 186.610  1.00 89.87           O  
ATOM   2743  ND2 ASN   164     148.353 157.987 188.657  1.00 89.87           N  
ATOM   2744  H   ASN   164     148.107 155.912 184.957  1.00 89.87           H  
ATOM   2745  HA  ASN   164     150.386 156.835 185.673  1.00 89.87           H  
ATOM   2746  HB2 ASN   164     148.234 155.800 187.092  1.00 89.87           H  
ATOM   2747  HB3 ASN   164     149.606 155.880 187.891  1.00 89.87           H  
ATOM   2748 HD21 ASN   164     148.207 157.354 189.219  1.00 89.87           H  
ATOM   2749 HD22 ASN   164     148.188 158.803 188.875  1.00 89.87           H  
ATOM   2750  N   GLU   165     150.292 153.649 185.986  1.00 91.59           N  
ATOM   2751  CA  GLU   165     151.135 152.482 186.200  1.00 91.59           C  
ATOM   2752  C   GLU   165     152.168 152.338 185.090  1.00 91.59           C  
ATOM   2753  O   GLU   165     153.330 152.005 185.355  1.00 91.59           O  
ATOM   2754  CB  GLU   165     150.270 151.230 186.310  1.00 91.59           C  
ATOM   2755  CG  GLU   165     149.210 151.321 187.396  1.00 91.59           C  
ATOM   2756  CD  GLU   165     148.071 150.342 187.190  1.00 91.59           C  
ATOM   2757  OE1 GLU   165     147.221 150.593 186.309  1.00 91.59           O  
ATOM   2758  OE2 GLU   165     148.017 149.329 187.919  1.00 91.59           O1-
ATOM   2759  H   GLU   165     149.460 153.475 185.857  1.00 91.59           H  
ATOM   2760  HA  GLU   165     151.612 152.589 187.038  1.00 91.59           H  
ATOM   2761  HB2 GLU   165     149.818 151.086 185.464  1.00 91.59           H  
ATOM   2762  HB3 GLU   165     150.840 150.472 186.513  1.00 91.59           H  
ATOM   2763  HG2 GLU   165     149.621 151.125 188.252  1.00 91.59           H  
ATOM   2764  HG3 GLU   165     148.834 152.214 187.408  1.00 91.59           H  
ATOM   2765  N   TYR   166     151.777 152.583 183.840  1.00 90.05           N  
ATOM   2766  CA  TYR   166     152.754 152.457 182.767  1.00 90.05           C  
ATOM   2767  C   TYR   166     153.857 153.493 182.896  1.00 90.05           C  
ATOM   2768  O   TYR   166     155.032 153.190 182.653  1.00 90.05           O  
ATOM   2769  CB  TYR   166     152.106 152.590 181.401  1.00 90.05           C  
ATOM   2770  CG  TYR   166     153.161 152.703 180.339  1.00 90.05           C  
ATOM   2771  CD1 TYR   166     154.180 151.776 180.266  1.00 90.05           C  
ATOM   2772  CD2 TYR   166     153.162 153.742 179.434  1.00 90.05           C  
ATOM   2773  CE1 TYR   166     155.160 151.869 179.317  1.00 90.05           C  
ATOM   2774  CE2 TYR   166     154.141 153.843 178.476  1.00 90.05           C  
ATOM   2775  CZ  TYR   166     155.137 152.902 178.423  1.00 90.05           C  
ATOM   2776  OH  TYR   166     156.121 152.991 177.471  1.00 90.05           O  
ATOM   2777  H   TYR   166     150.985 152.814 183.596  1.00 90.05           H  
ATOM   2778  HA  TYR   166     153.162 151.578 182.820  1.00 90.05           H  
ATOM   2779  HB2 TYR   166     151.567 151.804 181.219  1.00 90.05           H  
ATOM   2780  HB3 TYR   166     151.558 153.391 181.378  1.00 90.05           H  
ATOM   2781  HD1 TYR   166     154.199 151.071 180.872  1.00 90.05           H  
ATOM   2782  HD2 TYR   166     152.487 154.380 179.469  1.00 90.05           H  
ATOM   2783  HE1 TYR   166     155.836 151.231 179.278  1.00 90.05           H  
ATOM   2784  HE2 TYR   166     154.128 154.546 177.867  1.00 90.05           H  
ATOM   2785  HH  TYR   166     156.632 153.635 177.646  1.00 90.05           H  
ATOM   2786  N   TYR   167     153.512 154.730 183.248  1.00 86.58           N  
ATOM   2787  CA  TYR   167     154.574 155.716 183.403  1.00 86.58           C  
ATOM   2788  C   TYR   167     155.466 155.379 184.585  1.00 86.58           C  
ATOM   2789  O   TYR   167     156.679 155.634 184.545  1.00 86.58           O  
ATOM   2790  CB  TYR   167     153.982 157.114 183.543  1.00 86.58           C  
ATOM   2791  CG  TYR   167     153.494 157.692 182.237  1.00 86.58           C  
ATOM   2792  CD1 TYR   167     154.043 157.295 181.029  1.00 86.58           C  
ATOM   2793  CD2 TYR   167     152.476 158.622 182.212  1.00 86.58           C  
ATOM   2794  CE1 TYR   167     153.603 157.809 179.843  1.00 86.58           C  
ATOM   2795  CE2 TYR   167     152.027 159.143 181.025  1.00 86.58           C  
ATOM   2796  CZ  TYR   167     152.595 158.731 179.842  1.00 86.58           C  
ATOM   2797  OH  TYR   167     152.157 159.244 178.646  1.00 86.58           O  
ATOM   2798  H   TYR   167     152.713 155.012 183.395  1.00 86.58           H  
ATOM   2799  HA  TYR   167     155.148 155.683 182.626  1.00 86.58           H  
ATOM   2800  HB2 TYR   167     153.228 157.076 184.151  1.00 86.58           H  
ATOM   2801  HB3 TYR   167     154.662 157.709 183.896  1.00 86.58           H  
ATOM   2802  HD1 TYR   167     154.729 156.670 181.016  1.00 86.58           H  
ATOM   2803  HD2 TYR   167     152.090 158.902 183.011  1.00 86.58           H  
ATOM   2804  HE1 TYR   167     153.985 157.533 179.042  1.00 86.58           H  
ATOM   2805  HE2 TYR   167     151.341 159.772 181.020  1.00 86.58           H  
ATOM   2806  HH  TYR   167     151.344 159.067 178.538  1.00 86.58           H  
ATOM   2807  N   LEU   168     154.902 154.781 185.631  1.00 85.96           N  
ATOM   2808  CA  LEU   168     155.743 154.325 186.726  1.00 85.96           C  
ATOM   2809  C   LEU   168     156.715 153.261 186.250  1.00 85.96           C  
ATOM   2810  O   LEU   168     157.880 153.251 186.656  1.00 85.96           O  
ATOM   2811  CB  LEU   168     154.890 153.791 187.868  1.00 85.96           C  
ATOM   2812  CG  LEU   168     155.707 153.441 189.104  1.00 85.96           C  
ATOM   2813  CD1 LEU   168     156.504 154.631 189.586  1.00 85.96           C  
ATOM   2814  CD2 LEU   168     154.801 152.962 190.191  1.00 85.96           C  
ATOM   2815  H   LEU   168     154.060 154.633 185.728  1.00 85.96           H  
ATOM   2816  HA  LEU   168     156.258 155.079 187.049  1.00 85.96           H  
ATOM   2817  HB2 LEU   168     154.241 154.466 188.119  1.00 85.96           H  
ATOM   2818  HB3 LEU   168     154.435 152.987 187.572  1.00 85.96           H  
ATOM   2819  HG  LEU   168     156.326 152.725 188.890  1.00 85.96           H  
ATOM   2820 HD11 LEU   168     156.774 154.477 190.505  1.00 85.96           H  
ATOM   2821 HD12 LEU   168     157.289 154.736 189.025  1.00 85.96           H  
ATOM   2822 HD13 LEU   168     155.949 155.425 189.535  1.00 85.96           H  
ATOM   2823 HD21 LEU   168     155.348 152.634 190.920  1.00 85.96           H  
ATOM   2824 HD22 LEU   168     154.261 153.705 190.496  1.00 85.96           H  
ATOM   2825 HD23 LEU   168     154.236 152.253 189.847  1.00 85.96           H  
ATOM   2826  N   LEU   169     156.256 152.350 185.394  1.00 90.77           N  
ATOM   2827  CA  LEU   169     157.176 151.350 184.864  1.00 90.77           C  
ATOM   2828  C   LEU   169     158.268 152.001 184.027  1.00 90.77           C  
ATOM   2829  O   LEU   169     159.431 151.585 184.084  1.00 90.77           O  
ATOM   2830  CB  LEU   169     156.435 150.304 184.039  1.00 90.77           C  
ATOM   2831  CG  LEU   169     157.357 149.277 183.374  1.00 90.77           C  
ATOM   2832  CD1 LEU   169     158.346 148.682 184.359  1.00 90.77           C  
ATOM   2833  CD2 LEU   169     156.544 148.174 182.750  1.00 90.77           C  
ATOM   2834  H   LEU   169     155.446 152.290 185.113  1.00 90.77           H  
ATOM   2835  HA  LEU   169     157.602 150.900 185.610  1.00 90.77           H  
ATOM   2836  HB2 LEU   169     155.822 149.824 184.616  1.00 90.77           H  
ATOM   2837  HB3 LEU   169     155.941 150.755 183.338  1.00 90.77           H  
ATOM   2838  HG  LEU   169     157.861 149.710 182.668  1.00 90.77           H  
ATOM   2839 HD11 LEU   169     158.767 147.909 183.952  1.00 90.77           H  
ATOM   2840 HD12 LEU   169     159.019 149.342 184.581  1.00 90.77           H  
ATOM   2841 HD13 LEU   169     157.869 148.413 185.159  1.00 90.77           H  
ATOM   2842 HD21 LEU   169     157.012 147.840 181.972  1.00 90.77           H  
ATOM   2843 HD22 LEU   169     156.443 147.459 183.397  1.00 90.77           H  
ATOM   2844 HD23 LEU   169     155.676 148.522 182.493  1.00 90.77           H  
ATOM   2845  N   GLN   170     157.922 153.014 183.233  1.00 87.81           N  
ATOM   2846  CA  GLN   170     158.969 153.710 182.490  1.00 87.81           C  
ATOM   2847  C   GLN   170     160.014 154.284 183.432  1.00 87.81           C  
ATOM   2848  O   GLN   170     161.217 154.122 183.207  1.00 87.81           O  
ATOM   2849  CB  GLN   170     158.407 154.825 181.616  1.00 87.81           C  
ATOM   2850  CG  GLN   170     157.881 154.375 180.279  1.00 87.81           C  
ATOM   2851  CD  GLN   170     157.675 155.542 179.341  1.00 87.81           C  
ATOM   2852  NE2 GLN   170     157.920 156.691 179.705  1.00 87.81           N  
ATOM   2853  OE1 GLN   170     157.233 155.256 178.124  1.00 87.81           O  
ATOM   2854  H   GLN   170     157.124 153.307 183.109  1.00 87.81           H  
ATOM   2855  HA  GLN   170     159.413 153.073 181.907  1.00 87.81           H  
ATOM   2856  HB2 GLN   170     157.675 155.250 182.090  1.00 87.81           H  
ATOM   2857  HB3 GLN   170     159.110 155.473 181.453  1.00 87.81           H  
ATOM   2858  HG2 GLN   170     158.518 153.769 179.872  1.00 87.81           H  
ATOM   2859  HG3 GLN   170     157.028 153.931 180.404  1.00 87.81           H  
ATOM   2860 HE21 GLN   170     157.786 157.462 179.067  1.00 87.81           H  
ATOM   2861 HE22 GLN   170     158.255 156.863 180.642  1.00 87.81           H  
ATOM   2862  N   PHE   171     159.580 154.974 184.488  1.00 84.44           N  
ATOM   2863  CA  PHE   171     160.554 155.578 185.396  1.00 84.44           C  
ATOM   2864  C   PHE   171     161.412 154.513 186.068  1.00 84.44           C  
ATOM   2865  O   PHE   171     162.643 154.654 186.159  1.00 84.44           O  
ATOM   2866  CB  PHE   171     159.849 156.431 186.447  1.00 84.44           C  
ATOM   2867  CG  PHE   171     159.260 157.700 185.906  1.00 84.44           C  
ATOM   2868  CD1 PHE   171     160.025 158.571 185.158  1.00 84.44           C  
ATOM   2869  CD2 PHE   171     157.945 158.030 186.159  1.00 84.44           C  
ATOM   2870  CE1 PHE   171     159.487 159.735 184.666  1.00 84.44           C  
ATOM   2871  CE2 PHE   171     157.406 159.192 185.669  1.00 84.44           C  
ATOM   2872  CZ  PHE   171     158.178 160.045 184.923  1.00 84.44           C  
ATOM   2873  H   PHE   171     158.756 155.105 184.696  1.00 84.44           H  
ATOM   2874  HA  PHE   171     161.147 156.151 184.885  1.00 84.44           H  
ATOM   2875  HB2 PHE   171     159.128 155.913 186.838  1.00 84.44           H  
ATOM   2876  HB3 PHE   171     160.558 156.693 187.235  1.00 84.44           H  
ATOM   2877  HD1 PHE   171     161.067 158.357 184.966  1.00 84.44           H  
ATOM   2878  HD2 PHE   171     157.417 157.455 186.663  1.00 84.44           H  
ATOM   2879  HE1 PHE   171     160.012 160.313 184.160  1.00 84.44           H  
ATOM   2880  HE2 PHE   171     156.517 159.402 185.843  1.00 84.44           H  
ATOM   2881  HZ  PHE   171     157.812 160.833 184.591  1.00 84.44           H  
ATOM   2882  N   THR   172     160.783 153.435 186.539  1.00 87.31           N  
ATOM   2883  CA  THR   172     161.537 152.379 187.201  1.00 87.31           C  
ATOM   2884  C   THR   172     162.588 151.796 186.275  1.00 87.31           C  
ATOM   2885  O   THR   172     163.751 151.665 186.658  1.00 87.31           O  
ATOM   2886  CB  THR   172     160.602 151.283 187.695  1.00 87.31           C  
ATOM   2887  OG1 THR   172     159.719 151.817 188.685  1.00 87.31           O  
ATOM   2888  CG2 THR   172     161.394 150.147 188.288  1.00 87.31           C  
ATOM   2889  H   THR   172     159.936 153.296 186.487  1.00 87.31           H  
ATOM   2890  HA  THR   172     161.992 152.754 187.972  1.00 87.31           H  
ATOM   2891  HB  THR   172     160.084 150.941 186.950  1.00 87.31           H  
ATOM   2892 HG21 THR   172     160.816 149.595 188.837  1.00 87.31           H  
ATOM   2893 HG22 THR   172     161.774 149.599 187.583  1.00 87.31           H  
ATOM   2894 HG23 THR   172     162.111 150.495 188.840  1.00 87.31           H  
ATOM   2895  HG1 THR   172     159.268 152.446 188.358  1.00 87.31           H  
ATOM   2896  N   LEU   173     162.209 151.439 185.049  1.00 93.06           N  
ATOM   2897  CA  LEU   173     163.203 150.871 184.145  1.00 93.06           C  
ATOM   2898  C   LEU   173     164.269 151.892 183.778  1.00 93.06           C  
ATOM   2899  O   LEU   173     165.445 151.540 183.640  1.00 93.06           O  
ATOM   2900  CB  LEU   173     162.538 150.319 182.892  1.00 93.06           C  
ATOM   2901  CG  LEU   173     161.916 148.942 183.102  1.00 93.06           C  
ATOM   2902  CD1 LEU   173     161.060 148.551 181.919  1.00 93.06           C  
ATOM   2903  CD2 LEU   173     163.006 147.910 183.322  1.00 93.06           C  
ATOM   2904  H   LEU   173     161.415 151.512 184.727  1.00 93.06           H  
ATOM   2905  HA  LEU   173     163.649 150.140 184.600  1.00 93.06           H  
ATOM   2906  HB2 LEU   173     161.833 150.926 182.617  1.00 93.06           H  
ATOM   2907  HB3 LEU   173     163.202 150.244 182.189  1.00 93.06           H  
ATOM   2908  HG  LEU   173     161.353 148.963 183.891  1.00 93.06           H  
ATOM   2909 HD11 LEU   173     160.617 147.711 182.116  1.00 93.06           H  
ATOM   2910 HD12 LEU   173     160.400 149.245 181.765  1.00 93.06           H  
ATOM   2911 HD13 LEU   173     161.626 148.453 181.138  1.00 93.06           H  
ATOM   2912 HD21 LEU   173     162.635 147.026 183.180  1.00 93.06           H  
ATOM   2913 HD22 LEU   173     163.726 148.071 182.692  1.00 93.06           H  
ATOM   2914 HD23 LEU   173     163.339 147.987 184.230  1.00 93.06           H  
ATOM   2915  N   THR   174     163.893 153.161 183.632  1.00 90.11           N  
ATOM   2916  CA  THR   174     164.871 154.159 183.229  1.00 90.11           C  
ATOM   2917  C   THR   174     165.894 154.445 184.317  1.00 90.11           C  
ATOM   2918  O   THR   174     166.987 154.919 183.997  1.00 90.11           O  
ATOM   2919  CB  THR   174     164.173 155.453 182.822  1.00 90.11           C  
ATOM   2920  OG1 THR   174     163.299 155.197 181.721  1.00 90.11           O  
ATOM   2921  CG2 THR   174     165.186 156.486 182.405  1.00 90.11           C  
ATOM   2922  H   THR   174     163.097 153.462 183.758  1.00 90.11           H  
ATOM   2923  HA  THR   174     165.351 153.827 182.454  1.00 90.11           H  
ATOM   2924  HB  THR   174     163.664 155.801 183.571  1.00 90.11           H  
ATOM   2925 HG21 THR   174     164.759 157.164 181.859  1.00 90.11           H  
ATOM   2926 HG22 THR   174     165.584 156.988 183.285  1.00 90.11           H  
ATOM   2927 HG23 THR   174     165.893 156.068 181.889  1.00 90.11           H  
ATOM   2928  HG1 THR   174     162.722 154.626 181.938  1.00 90.11           H  
ATOM   2929  N   VAL   175     165.583 154.185 185.587  1.00 89.10           N  
ATOM   2930  CA  VAL   175     166.636 154.358 186.606  1.00 89.10           C  
ATOM   2931  C   VAL   175     167.342 153.030 186.834  1.00 89.10           C  
ATOM   2932  O   VAL   175     168.546 153.012 187.125  1.00 89.10           O  
ATOM   2933  CB  VAL   175     166.080 154.989 187.888  1.00 89.10           C  
ATOM   2934  CG1 VAL   175     165.194 153.997 188.616  1.00 89.10           C  
ATOM   2935  CG2 VAL   175     167.185 155.464 188.837  1.00 89.10           C  
ATOM   2936  H   VAL   175     164.816 153.921 185.872  1.00 89.10           H  
ATOM   2937  HA  VAL   175     167.395 155.054 186.251  1.00 89.10           H  
ATOM   2938  HB  VAL   175     165.480 155.857 187.613  1.00 89.10           H  
ATOM   2939 HG11 VAL   175     164.683 154.475 189.449  1.00 89.10           H  
ATOM   2940 HG12 VAL   175     164.521 153.536 187.943  1.00 89.10           H  
ATOM   2941 HG13 VAL   175     165.716 153.119 188.905  1.00 89.10           H  
ATOM   2942 HG21 VAL   175     166.737 155.960 189.699  1.00 89.10           H  
ATOM   2943 HG22 VAL   175     167.779 154.620 189.188  1.00 89.10           H  
ATOM   2944 HG23 VAL   175     167.834 156.175 188.326  1.00 89.10           H  
ATOM   2945  N   ARG   176     166.630 151.906 186.703  1.00 93.64           N  
ATOM   2946  CA  ARG   176     167.311 150.618 186.771  1.00 93.64           C  
ATOM   2947  C   ARG   176     168.380 150.517 185.698  1.00 93.64           C  
ATOM   2948  O   ARG   176     169.381 149.816 185.880  1.00 93.64           O  
ATOM   2949  CB  ARG   176     166.320 149.465 186.619  1.00 93.64           C  
ATOM   2950  CG  ARG   176     165.193 149.455 187.627  1.00 93.64           C  
ATOM   2951  CD  ARG   176     165.515 148.611 188.829  1.00 93.64           C  
ATOM   2952  NE  ARG   176     166.581 149.215 189.609  1.00 93.64           N  
ATOM   2953  CZ  ARG   176     166.448 150.336 190.306  1.00 93.64           C  
ATOM   2954  NH1 ARG   176     167.480 150.813 190.983  1.00 93.64           N  
ATOM   2955  NH2 ARG   176     165.292 150.979 190.336  1.00 93.64           N1+
ATOM   2956  H   ARG   176     165.781 151.865 186.578  1.00 93.64           H  
ATOM   2957  HA  ARG   176     167.743 150.533 187.636  1.00 93.64           H  
ATOM   2958  HB2 ARG   176     165.922 149.516 185.736  1.00 93.64           H  
ATOM   2959  HB3 ARG   176     166.804 148.629 186.709  1.00 93.64           H  
ATOM   2960  HG2 ARG   176     165.041 150.357 187.937  1.00 93.64           H  
ATOM   2961  HG3 ARG   176     164.391 149.101 187.211  1.00 93.64           H  
ATOM   2962  HD2 ARG   176     164.728 148.538 189.392  1.00 93.64           H  
ATOM   2963  HD3 ARG   176     165.806 147.732 188.540  1.00 93.64           H  
ATOM   2964  HE  ARG   176     167.381 148.930 189.471  1.00 93.64           H  
ATOM   2965 HH11 ARG   176     168.230 150.394 190.968  1.00 93.64           H  
ATOM   2966 HH12 ARG   176     167.400 151.537 191.440  1.00 93.64           H  
ATOM   2967 HH21 ARG   176     164.614 150.682 189.900  1.00 93.64           H  
ATOM   2968 HH22 ARG   176     165.225 151.703 190.792  1.00 93.64           H  
ATOM   2969  N   CYS   177     168.182 151.200 184.570  1.00 97.89           N  
ATOM   2970  CA  CYS   177     169.217 151.236 183.545  1.00 97.89           C  
ATOM   2971  C   CYS   177     170.525 151.755 184.120  1.00 97.89           C  
ATOM   2972  O   CYS   177     171.572 151.112 183.991  1.00 97.89           O  
ATOM   2973  CB  CYS   177     168.772 152.105 182.375  1.00 97.89           C  
ATOM   2974  SG  CYS   177     170.108 152.428 181.222  1.00 97.89           S  
ATOM   2975  H   CYS   177     167.469 151.642 184.377  1.00 97.89           H  
ATOM   2976  HA  CYS   177     169.371 150.345 183.214  1.00 97.89           H  
ATOM   2977  HB2 CYS   177     168.062 151.651 181.895  1.00 97.89           H  
ATOM   2978  HB3 CYS   177     168.454 152.956 182.715  1.00 97.89           H  
ATOM   2979  HG  CYS   177     170.341 151.432 180.601  1.00 97.89           H  
ATOM   2980  N   LEU   178     170.480 152.913 184.776  1.00 95.39           N  
ATOM   2981  CA  LEU   178     171.684 153.449 185.393  1.00 95.39           C  
ATOM   2982  C   LEU   178     172.225 152.495 186.443  1.00 95.39           C  
ATOM   2983  O   LEU   178     173.437 152.279 186.533  1.00 95.39           O  
ATOM   2984  CB  LEU   178     171.376 154.813 186.052  1.00 95.39           C  
ATOM   2985  CG  LEU   178     171.540 156.037 185.136  1.00 95.39           C  
ATOM   2986  CD1 LEU   178     172.996 156.402 184.931  1.00 95.39           C  
ATOM   2987  CD2 LEU   178     170.979 155.769 183.751  1.00 95.39           C  
ATOM   2988  H   LEU   178     169.776 153.398 184.875  1.00 95.39           H  
ATOM   2989  HA  LEU   178     172.366 153.566 184.713  1.00 95.39           H  
ATOM   2990  HB2 LEU   178     170.357 154.807 186.440  1.00 95.39           H  
ATOM   2991  HB3 LEU   178     172.036 154.952 186.908  1.00 95.39           H  
ATOM   2992  HG  LEU   178     171.023 156.885 185.585  1.00 95.39           H  
ATOM   2993 HD11 LEU   178     173.067 157.341 184.383  1.00 95.39           H  
ATOM   2994 HD12 LEU   178     173.502 156.510 185.890  1.00 95.39           H  
ATOM   2995 HD13 LEU   178     173.455 155.608 184.350  1.00 95.39           H  
ATOM   2996 HD21 LEU   178     170.983 156.696 183.182  1.00 95.39           H  
ATOM   2997 HD22 LEU   178     171.499 155.110 183.266  1.00 95.39           H  
ATOM   2998 HD23 LEU   178     170.074 155.447 183.881  1.00 95.39           H  
ATOM   2999  N   TYR   179     171.342 151.906 187.246  1.00 96.54           N  
ATOM   3000  CA  TYR   179     171.820 151.069 188.342  1.00 96.54           C  
ATOM   3001  C   TYR   179     172.605 149.869 187.824  1.00 96.54           C  
ATOM   3002  O   TYR   179     173.745 149.627 188.246  1.00 96.54           O  
ATOM   3003  CB  TYR   179     170.651 150.616 189.206  1.00 96.54           C  
ATOM   3004  CG  TYR   179     170.487 151.458 190.436  1.00 96.54           C  
ATOM   3005  CD1 TYR   179     170.199 152.801 190.335  1.00 96.54           C  
ATOM   3006  CD2 TYR   179     170.632 150.915 191.695  1.00 96.54           C  
ATOM   3007  CE1 TYR   179     170.050 153.575 191.445  1.00 96.54           C  
ATOM   3008  CE2 TYR   179     170.486 151.683 192.814  1.00 96.54           C  
ATOM   3009  CZ  TYR   179     170.195 153.014 192.682  1.00 96.54           C  
ATOM   3010  OH  TYR   179     170.049 153.798 193.794  1.00 96.54           O  
ATOM   3011  H   TYR   179     170.487 151.971 187.180  1.00 96.54           H  
ATOM   3012  HA  TYR   179     172.415 151.594 188.899  1.00 96.54           H  
ATOM   3013  HB2 TYR   179     169.832 150.674 188.690  1.00 96.54           H  
ATOM   3014  HB3 TYR   179     170.802 149.700 189.487  1.00 96.54           H  
ATOM   3015  HD1 TYR   179     170.098 153.185 189.494  1.00 96.54           H  
ATOM   3016  HD2 TYR   179     170.829 150.010 191.783  1.00 96.54           H  
ATOM   3017  HE1 TYR   179     169.757 154.610 191.355  1.00 96.54           H  
ATOM   3018  HE2 TYR   179     170.584 151.306 193.658  1.00 96.54           H  
ATOM   3019  HH  TYR   179     169.921 154.741 193.586  1.00 96.54           H  
ATOM   3020  N   TYR   180     172.025 149.103 186.898  1.00104.55           N  
ATOM   3021  CA  TYR   180     172.737 147.919 186.432  1.00104.55           C  
ATOM   3022  C   TYR   180     173.855 148.251 185.452  1.00104.55           C  
ATOM   3023  O   TYR   180     174.800 147.470 185.346  1.00104.55           O  
ATOM   3024  CB  TYR   180     171.782 146.885 185.823  1.00104.55           C  
ATOM   3025  CG  TYR   180     171.021 147.286 184.585  1.00104.55           C  
ATOM   3026  CD1 TYR   180     171.670 147.511 183.383  1.00104.55           C  
ATOM   3027  CD2 TYR   180     169.636 147.365 184.605  1.00104.55           C  
ATOM   3028  CE1 TYR   180     170.965 147.857 182.248  1.00104.55           C  
ATOM   3029  CE2 TYR   180     168.924 147.708 183.479  1.00104.55           C  
ATOM   3030  CZ  TYR   180     169.591 147.947 182.300  1.00104.55           C  
ATOM   3031  OH  TYR   180     168.880 148.290 181.173  1.00104.55           O  
ATOM   3032  H   TYR   180     171.255 149.240 186.540  1.00104.55           H  
ATOM   3033  HA  TYR   180     173.152 147.499 187.201  1.00104.55           H  
ATOM   3034  HB2 TYR   180     172.300 146.097 185.594  1.00104.55           H  
ATOM   3035  HB3 TYR   180     171.125 146.649 186.497  1.00104.55           H  
ATOM   3036  HD1 TYR   180     172.597 147.453 183.345  1.00104.55           H  
ATOM   3037  HD2 TYR   180     169.182 147.206 185.401  1.00104.55           H  
ATOM   3038  HE1 TYR   180     171.414 148.019 181.450  1.00104.55           H  
ATOM   3039  HE2 TYR   180     167.996 147.771 183.513  1.00104.55           H  
ATOM   3040  HH  TYR   180     168.344 147.675 180.974  1.00104.55           H  
ATOM   3041  N   THR   181     173.811 149.397 184.771  1.00107.21           N  
ATOM   3042  CA  THR   181     174.985 149.844 184.028  1.00107.21           C  
ATOM   3043  C   THR   181     176.152 150.097 184.973  1.00107.21           C  
ATOM   3044  O   THR   181     177.286 149.677 184.712  1.00107.21           O  
ATOM   3045  CB  THR   181     174.651 151.110 183.240  1.00107.21           C  
ATOM   3046  OG1 THR   181     173.772 150.791 182.155  1.00107.21           O  
ATOM   3047  CG2 THR   181     175.906 151.746 182.698  1.00107.21           C  
ATOM   3048  H   THR   181     173.130 149.922 184.724  1.00107.21           H  
ATOM   3049  HA  THR   181     175.247 149.153 183.399  1.00107.21           H  
ATOM   3050  HB  THR   181     174.216 151.747 183.828  1.00107.21           H  
ATOM   3051 HG21 THR   181     175.679 152.345 181.970  1.00107.21           H  
ATOM   3052 HG22 THR   181     176.352 152.254 183.394  1.00107.21           H  
ATOM   3053 HG23 THR   181     176.508 151.062 182.366  1.00107.21           H  
ATOM   3054  HG1 THR   181     173.063 150.453 182.450  1.00107.21           H  
ATOM   3055  N   ASN   182     175.885 150.784 186.085  1.00107.44           N  
ATOM   3056  CA  ASN   182     176.906 151.000 187.101  1.00107.44           C  
ATOM   3057  C   ASN   182     177.463 149.676 187.597  1.00107.44           C  
ATOM   3058  O   ASN   182     178.682 149.493 187.688  1.00107.44           O  
ATOM   3059  CB  ASN   182     176.309 151.798 188.262  1.00107.44           C  
ATOM   3060  CG  ASN   182     177.143 151.717 189.522  1.00107.44           C  
ATOM   3061  OD1 ASN   182     178.326 151.393 189.482  1.00107.44           O  
ATOM   3062  ND2 ASN   182     176.520 152.006 190.657  1.00107.44           N  
ATOM   3063  H   ASN   182     175.121 151.132 186.272  1.00107.44           H  
ATOM   3064  HA  ASN   182     177.635 151.514 186.720  1.00107.44           H  
ATOM   3065  HB2 ASN   182     176.246 152.730 188.003  1.00107.44           H  
ATOM   3066  HB3 ASN   182     175.427 151.449 188.464  1.00107.44           H  
ATOM   3067 HD21 ASN   182     175.689 152.228 190.646  1.00107.44           H  
ATOM   3068 HD22 ASN   182     176.947 151.975 191.401  1.00107.44           H  
ATOM   3069  N   PHE   183     176.579 148.739 187.935  1.00111.97           N  
ATOM   3070  CA  PHE   183     177.051 147.458 188.452  1.00111.97           C  
ATOM   3071  C   PHE   183     177.898 146.726 187.418  1.00111.97           C  
ATOM   3072  O   PHE   183     178.967 146.195 187.737  1.00111.97           O  
ATOM   3073  CB  PHE   183     175.874 146.588 188.877  1.00111.97           C  
ATOM   3074  CG  PHE   183     176.270 145.194 189.231  1.00111.97           C  
ATOM   3075  CD1 PHE   183     176.715 144.895 190.501  1.00111.97           C  
ATOM   3076  CD2 PHE   183     176.214 144.185 188.291  1.00111.97           C  
ATOM   3077  CE1 PHE   183     177.086 143.619 190.830  1.00111.97           C  
ATOM   3078  CE2 PHE   183     176.586 142.904 188.616  1.00111.97           C  
ATOM   3079  CZ  PHE   183     177.026 142.621 189.886  1.00111.97           C  
ATOM   3080  H   PHE   183     175.724 148.816 187.878  1.00111.97           H  
ATOM   3081  HA  PHE   183     177.603 147.617 189.233  1.00111.97           H  
ATOM   3082  HB2 PHE   183     175.454 146.986 189.655  1.00111.97           H  
ATOM   3083  HB3 PHE   183     175.238 146.541 188.146  1.00111.97           H  
ATOM   3084  HD1 PHE   183     176.760 145.567 191.142  1.00111.97           H  
ATOM   3085  HD2 PHE   183     175.919 144.374 187.430  1.00111.97           H  
ATOM   3086  HE1 PHE   183     177.383 143.428 191.690  1.00111.97           H  
ATOM   3087  HE2 PHE   183     176.543 142.230 187.977  1.00111.97           H  
ATOM   3088  HZ  PHE   183     177.276 141.754 190.109  1.00111.97           H  
ATOM   3089  N   SER   184     177.434 146.683 186.170  1.00115.85           N  
ATOM   3090  CA  SER   184     178.173 145.973 185.136  1.00115.85           C  
ATOM   3091  C   SER   184     179.554 146.578 184.946  1.00115.85           C  
ATOM   3092  O   SER   184     180.552 145.857 184.848  1.00115.85           O  
ATOM   3093  CB  SER   184     177.388 145.997 183.827  1.00115.85           C  
ATOM   3094  OG  SER   184     178.070 145.292 182.807  1.00115.85           O  
ATOM   3095  H   SER   184     176.705 147.052 185.902  1.00115.85           H  
ATOM   3096  HA  SER   184     178.284 145.047 185.404  1.00115.85           H  
ATOM   3097  HB2 SER   184     176.523 145.581 183.971  1.00115.85           H  
ATOM   3098  HB3 SER   184     177.269 146.918 183.548  1.00115.85           H  
ATOM   3099  HG  SER   184     177.883 145.622 182.057  1.00115.85           H  
ATOM   3100  N   LEU   185     179.636 147.908 184.898  1.00117.31           N  
ATOM   3101  CA  LEU   185     180.941 148.541 184.747  1.00117.31           C  
ATOM   3102  C   LEU   185     181.839 148.241 185.938  1.00117.31           C  
ATOM   3103  O   LEU   185     183.035 147.975 185.770  1.00117.31           O  
ATOM   3104  CB  LEU   185     180.782 150.047 184.556  1.00117.31           C  
ATOM   3105  CG  LEU   185     180.733 150.506 183.099  1.00117.31           C  
ATOM   3106  CD1 LEU   185     182.120 150.457 182.490  1.00117.31           C  
ATOM   3107  CD2 LEU   185     179.766 149.660 182.291  1.00117.31           C  
ATOM   3108  H   LEU   185     178.971 148.451 184.951  1.00117.31           H  
ATOM   3109  HA  LEU   185     181.374 148.181 183.958  1.00117.31           H  
ATOM   3110  HB2 LEU   185     179.956 150.328 184.980  1.00117.31           H  
ATOM   3111  HB3 LEU   185     181.533 150.493 184.979  1.00117.31           H  
ATOM   3112  HG  LEU   185     180.424 151.425 183.068  1.00117.31           H  
ATOM   3113 HD11 LEU   185     182.073 150.781 181.577  1.00117.31           H  
ATOM   3114 HD12 LEU   185     182.712 151.021 183.011  1.00117.31           H  
ATOM   3115 HD13 LEU   185     182.439 149.542 182.501  1.00117.31           H  
ATOM   3116 HD21 LEU   185     179.679 150.043 181.405  1.00117.31           H  
ATOM   3117 HD22 LEU   185     180.110 148.756 182.226  1.00117.31           H  
ATOM   3118 HD23 LEU   185     178.904 149.655 182.735  1.00117.31           H  
ATOM   3119  N   GLU   186     181.287 148.271 187.151  1.00116.97           N  
ATOM   3120  CA  GLU   186     182.095 147.939 188.318  1.00116.97           C  
ATOM   3121  C   GLU   186     182.629 146.519 188.216  1.00116.97           C  
ATOM   3122  O   GLU   186     183.756 146.239 188.638  1.00116.97           O  
ATOM   3123  CB  GLU   186     181.275 148.110 189.594  1.00116.97           C  
ATOM   3124  CG  GLU   186     182.100 148.120 190.866  1.00116.97           C  
ATOM   3125  CD  GLU   186     182.935 149.375 191.007  1.00116.97           C  
ATOM   3126  OE1 GLU   186     182.685 150.346 190.263  1.00116.97           O  
ATOM   3127  OE2 GLU   186     183.838 149.396 191.868  1.00116.97           O1-
ATOM   3128  H   GLU   186     180.468 148.474 187.320  1.00116.97           H  
ATOM   3129  HA  GLU   186     182.852 148.543 188.362  1.00116.97           H  
ATOM   3130  HB2 GLU   186     180.794 148.951 189.546  1.00116.97           H  
ATOM   3131  HB3 GLU   186     180.644 147.376 189.659  1.00116.97           H  
ATOM   3132  HG2 GLU   186     181.505 148.068 191.630  1.00116.97           H  
ATOM   3133  HG3 GLU   186     182.701 147.359 190.861  1.00116.97           H  
ATOM   3134  N   LEU   187     181.833 145.607 187.658  1.00121.26           N  
ATOM   3135  CA  LEU   187     182.307 144.241 187.468  1.00121.26           C  
ATOM   3136  C   LEU   187     183.501 144.205 186.526  1.00121.26           C  
ATOM   3137  O   LEU   187     184.470 143.477 186.767  1.00121.26           O  
ATOM   3138  CB  LEU   187     181.173 143.365 186.937  1.00121.26           C  
ATOM   3139  CG  LEU   187     181.438 141.861 186.845  1.00121.26           C  
ATOM   3140  CD1 LEU   187     180.129 141.101 186.954  1.00121.26           C  
ATOM   3141  CD2 LEU   187     182.146 141.494 185.550  1.00121.26           C  
ATOM   3142  H   LEU   187     181.030 145.752 187.386  1.00121.26           H  
ATOM   3143  HA  LEU   187     182.588 143.882 188.324  1.00121.26           H  
ATOM   3144  HB2 LEU   187     180.405 143.484 187.517  1.00121.26           H  
ATOM   3145  HB3 LEU   187     180.948 143.671 186.045  1.00121.26           H  
ATOM   3146  HG  LEU   187     182.005 141.593 187.586  1.00121.26           H  
ATOM   3147 HD11 LEU   187     180.310 140.150 186.884  1.00121.26           H  
ATOM   3148 HD12 LEU   187     179.721 141.297 187.812  1.00121.26           H  
ATOM   3149 HD13 LEU   187     179.541 141.380 186.236  1.00121.26           H  
ATOM   3150 HD21 LEU   187     182.156 140.528 185.463  1.00121.26           H  
ATOM   3151 HD22 LEU   187     181.665 141.886 184.805  1.00121.26           H  
ATOM   3152 HD23 LEU   187     183.055 141.829 185.572  1.00121.26           H  
ATOM   3153  N   CYS   188     183.451 144.979 185.447  1.00125.81           N  
ATOM   3154  CA  CYS   188     184.557 145.019 184.507  1.00125.81           C  
ATOM   3155  C   CYS   188     185.689 145.883 185.058  1.00125.81           C  
ATOM   3156  O   CYS   188     185.589 146.486 186.130  1.00125.81           O  
ATOM   3157  CB  CYS   188     184.090 145.554 183.157  1.00125.81           C  
ATOM   3158  SG  CYS   188     182.647 144.695 182.489  1.00125.81           S  
ATOM   3159  H   CYS   188     182.790 145.489 185.240  1.00125.81           H  
ATOM   3160  HA  CYS   188     184.898 144.120 184.376  1.00125.81           H  
ATOM   3161  HB2 CYS   188     183.857 146.490 183.255  1.00125.81           H  
ATOM   3162  HB3 CYS   188     184.813 145.460 182.517  1.00125.81           H  
ATOM   3163  HG  CYS   188     181.727 144.828 183.249  1.00125.81           H  
ATOM   3164  N   TRP   189     186.783 145.937 184.307  1.00132.00           N  
ATOM   3165  CA  TRP   189     187.950 146.700 184.725  1.00132.00           C  
ATOM   3166  C   TRP   189     187.715 148.189 184.495  1.00132.00           C  
ATOM   3167  O   TRP   189     186.600 148.609 184.187  1.00132.00           O  
ATOM   3168  CB  TRP   189     189.198 146.235 183.969  1.00132.00           C  
ATOM   3169  CG  TRP   189     190.463 146.893 184.431  1.00132.00           C  
ATOM   3170  CD1 TRP   189     191.134 147.909 183.815  1.00132.00           C  
ATOM   3171  CD2 TRP   189     191.211 146.576 185.612  1.00132.00           C  
ATOM   3172  NE1 TRP   189     192.252 148.245 184.539  1.00132.00           N  
ATOM   3173  CE2 TRP   189     192.322 147.442 185.647  1.00132.00           C  
ATOM   3174  CE3 TRP   189     191.048 145.645 186.643  1.00132.00           C  
ATOM   3175  CZ2 TRP   189     193.265 147.404 186.672  1.00132.00           C  
ATOM   3176  CZ3 TRP   189     191.985 145.610 187.659  1.00132.00           C  
ATOM   3177  CH2 TRP   189     193.080 146.484 187.666  1.00132.00           C  
ATOM   3178  H   TRP   189     186.874 145.539 183.550  1.00132.00           H  
ATOM   3179  HA  TRP   189     188.101 146.560 185.673  1.00132.00           H  
ATOM   3180  HC  TRP   189     188.536 148.882 184.604  1.00132.00           H  
ATOM   3181  HB2 TRP   189     189.303 145.280 184.095  1.00132.00           H  
ATOM   3182  HB3 TRP   189     189.086 146.434 183.026  1.00132.00           H  
ATOM   3183  HD1 TRP   189     190.872 148.316 183.021  1.00132.00           H  
ATOM   3184  HE1 TRP   189     192.817 148.860 184.332  1.00132.00           H  
ATOM   3185  HE3 TRP   189     190.324 145.062 186.645  1.00132.00           H  
ATOM   3186  HZ2 TRP   189     193.993 147.983 186.680  1.00132.00           H  
ATOM   3187  HZ3 TRP   189     191.887 144.995 188.350  1.00132.00           H  
ATOM   3188  HH2 TRP   189     193.694 146.436 188.363  1.00132.00           H  
ATOM   3189  N   THR   197     184.730 136.771 193.249  1.00120.43           N  
ATOM   3190  CA  THR   197     183.847 136.635 194.400  1.00120.43           C  
ATOM   3191  C   THR   197     183.304 137.992 194.829  1.00120.43           C  
ATOM   3192  O   THR   197     183.888 139.030 194.520  1.00120.43           O  
ATOM   3193  CB  THR   197     184.569 135.985 195.594  1.00120.43           C  
ATOM   3194  OG1 THR   197     185.831 136.631 195.805  1.00120.43           O  
ATOM   3195  CG2 THR   197     184.796 134.502 195.340  1.00120.43           C  
ATOM   3196  H1  THR   197     185.078 135.861 192.982  1.00120.43           H  
ATOM   3197  H2  THR   197     185.506 137.371 193.489  1.00120.43           H  
ATOM   3198  HA  THR   197     183.095 136.072 194.159  1.00120.43           H  
ATOM   3199  HB  THR   197     184.023 136.078 196.390  1.00120.43           H  
ATOM   3200 HG21 THR   197     185.289 134.112 196.078  1.00120.43           H  
ATOM   3201 HG22 THR   197     183.944 134.047 195.254  1.00120.43           H  
ATOM   3202 HG23 THR   197     185.303 134.380 194.522  1.00120.43           H  
ATOM   3203  HG1 THR   197     186.320 136.535 195.129  1.00120.43           H  
ATOM   3204  N   SER   198     182.179 137.973 195.537  1.00119.59           N  
ATOM   3205  CA  SER   198     181.489 139.121 196.107  1.00119.59           C  
ATOM   3206  C   SER   198     180.747 139.930 195.047  1.00119.59           C  
ATOM   3207  O   SER   198     180.050 140.878 195.404  1.00119.59           O  
ATOM   3208  CB  SER   198     182.431 140.067 196.876  1.00119.59           C  
ATOM   3209  OG  SER   198     183.012 139.409 197.987  1.00119.59           O  
ATOM   3210  H   SER   198     181.767 137.239 195.712  1.00119.59           H  
ATOM   3211  HA  SER   198     180.828 138.796 196.738  1.00119.59           H  
ATOM   3212  HB2 SER   198     183.135 140.374 196.285  1.00119.59           H  
ATOM   3213  HB3 SER   198     181.918 140.826 197.196  1.00119.59           H  
ATOM   3214  HG  SER   198     183.462 138.749 197.727  1.00119.59           H  
ATOM   3215  N   TYR   199     180.878 139.608 193.759  1.00117.95           N  
ATOM   3216  CA  TYR   199     180.159 140.297 192.694  1.00117.95           C  
ATOM   3217  C   TYR   199     179.236 139.340 191.950  1.00117.95           C  
ATOM   3218  O   TYR   199     178.920 139.554 190.780  1.00117.95           O  
ATOM   3219  CB  TYR   199     181.125 140.958 191.712  1.00117.95           C  
ATOM   3220  CG  TYR   199     181.759 142.238 192.206  1.00117.95           C  
ATOM   3221  CD2 TYR   199     181.926 143.319 191.354  1.00117.95           C  
ATOM   3222  CD1 TYR   199     182.208 142.361 193.513  1.00117.95           C  
ATOM   3223  CE2 TYR   199     182.511 144.490 191.793  1.00117.95           C  
ATOM   3224  CE1 TYR   199     182.793 143.526 193.961  1.00117.95           C  
ATOM   3225  CZ  TYR   199     182.944 144.588 193.098  1.00117.95           C  
ATOM   3226  OH  TYR   199     183.529 145.751 193.545  1.00117.95           O  
ATOM   3227  H   TYR   199     181.387 138.978 193.473  1.00117.95           H  
ATOM   3228  HA  TYR   199     179.609 140.996 193.081  1.00117.95           H  
ATOM   3229  HB2 TYR   199     181.842 140.334 191.516  1.00117.95           H  
ATOM   3230  HB3 TYR   199     180.646 141.170 190.896  1.00117.95           H  
ATOM   3231  HD1 TYR   199     182.112 141.651 194.100  1.00117.95           H  
ATOM   3232  HD2 TYR   199     181.635 143.257 190.473  1.00117.95           H  
ATOM   3233  HE1 TYR   199     183.087 143.593 194.841  1.00117.95           H  
ATOM   3234  HE2 TYR   199     182.613 145.208 191.212  1.00117.95           H  
ATOM   3235  HH  TYR   199     183.541 146.322 192.930  1.00117.95           H  
ATOM   3236  N   SER   200     178.801 138.279 192.619  1.00115.64           N  
ATOM   3237  CA  SER   200     177.961 137.282 191.979  1.00115.64           C  
ATOM   3238  C   SER   200     176.539 137.806 191.806  1.00115.64           C  
ATOM   3239  O   SER   200     176.142 138.816 192.390  1.00115.64           O  
ATOM   3240  CB  SER   200     177.951 135.988 192.791  1.00115.64           C  
ATOM   3241  OG  SER   200     177.340 134.937 192.064  1.00115.64           O  
ATOM   3242  H   SER   200     178.978 138.114 193.444  1.00115.64           H  
ATOM   3243  HA  SER   200     178.319 137.083 191.099  1.00115.64           H  
ATOM   3244  HB2 SER   200     178.867 135.738 192.993  1.00115.64           H  
ATOM   3245  HB3 SER   200     177.461 136.134 193.615  1.00115.64           H  
ATOM   3246  HG  SER   200     177.346 134.231 192.519  1.00115.64           H  
ATOM   3247  N   PHE   201     175.768 137.088 190.997  1.00116.02           N  
ATOM   3248  CA  PHE   201     174.419 137.528 190.656  1.00116.02           C  
ATOM   3249  C   PHE   201     173.569 137.862 191.873  1.00116.02           C  
ATOM   3250  O   PHE   201     172.788 138.827 191.800  1.00116.02           O  
ATOM   3251  CB  PHE   201     173.744 136.448 189.804  1.00116.02           C  
ATOM   3252  CG  PHE   201     172.363 136.805 189.353  1.00116.02           C  
ATOM   3253  CD1 PHE   201     172.172 137.709 188.326  1.00116.02           C  
ATOM   3254  CD2 PHE   201     171.257 136.227 189.944  1.00116.02           C  
ATOM   3255  CE1 PHE   201     170.903 138.035 187.904  1.00116.02           C  
ATOM   3256  CE2 PHE   201     169.986 136.551 189.524  1.00116.02           C  
ATOM   3257  CZ  PHE   201     169.809 137.455 188.503  1.00116.02           C  
ATOM   3258  H   PHE   201     176.000 136.344 190.634  1.00116.02           H  
ATOM   3259  HA  PHE   201     174.484 138.331 190.115  1.00116.02           H  
ATOM   3260  HB2 PHE   201     174.283 136.293 189.012  1.00116.02           H  
ATOM   3261  HB3 PHE   201     173.683 135.631 190.322  1.00116.02           H  
ATOM   3262  HD1 PHE   201     172.908 138.103 187.917  1.00116.02           H  
ATOM   3263  HD2 PHE   201     171.372 135.615 190.634  1.00116.02           H  
ATOM   3264  HE1 PHE   201     170.785 138.647 187.213  1.00116.02           H  
ATOM   3265  HE2 PHE   201     169.248 136.158 189.932  1.00116.02           H  
ATOM   3266  HZ  PHE   201     168.951 137.675 188.220  1.00116.02           H  
ATOM   3267  N   PRO   202     173.636 137.124 192.983  1.00115.02           N  
ATOM   3268  CA  PRO   202     172.843 137.522 194.154  1.00115.02           C  
ATOM   3269  C   PRO   202     173.109 138.949 194.595  1.00115.02           C  
ATOM   3270  O   PRO   202     172.171 139.662 194.974  1.00115.02           O  
ATOM   3271  CB  PRO   202     173.269 136.506 195.220  1.00115.02           C  
ATOM   3272  CG  PRO   202     173.699 135.322 194.452  1.00115.02           C  
ATOM   3273  CD  PRO   202     174.331 135.846 193.202  1.00115.02           C  
ATOM   3274  HA  PRO   202     171.897 137.415 193.971  1.00115.02           H  
ATOM   3275  HB2 PRO   202     174.006 136.865 195.740  1.00115.02           H  
ATOM   3276  HB3 PRO   202     172.515 136.292 195.791  1.00115.02           H  
ATOM   3277  HG2 PRO   202     174.342 134.814 194.971  1.00115.02           H  
ATOM   3278  HG3 PRO   202     172.926 134.776 194.239  1.00115.02           H  
ATOM   3279  HD2 PRO   202     175.277 135.994 193.345  1.00115.02           H  
ATOM   3280  HD3 PRO   202     174.171 135.239 192.463  1.00115.02           H  
ATOM   3281  N   TRP   203     174.364 139.397 194.549  1.00115.84           N  
ATOM   3282  CA  TRP   203     174.644 140.777 194.925  1.00115.84           C  
ATOM   3283  C   TRP   203     174.032 141.749 193.930  1.00115.84           C  
ATOM   3284  O   TRP   203     173.542 142.813 194.319  1.00115.84           O  
ATOM   3285  CB  TRP   203     176.148 141.005 195.046  1.00115.84           C  
ATOM   3286  CG  TRP   203     176.669 140.751 196.422  1.00115.84           C  
ATOM   3287  CD1 TRP   203     177.731 139.968 196.762  1.00115.84           C  
ATOM   3288  CD2 TRP   203     176.149 141.276 197.647  1.00115.84           C  
ATOM   3289  NE1 TRP   203     177.906 139.973 198.123  1.00115.84           N  
ATOM   3290  CE2 TRP   203     176.946 140.769 198.689  1.00115.84           C  
ATOM   3291  CE3 TRP   203     175.087 142.125 197.965  1.00115.84           C  
ATOM   3292  CZ2 TRP   203     176.715 141.083 200.023  1.00115.84           C  
ATOM   3293  CZ3 TRP   203     174.859 142.433 199.287  1.00115.84           C  
ATOM   3294  CH2 TRP   203     175.668 141.915 200.301  1.00115.84           C  
ATOM   3295  H   TRP   203     175.049 138.936 194.310  1.00115.84           H  
ATOM   3296  HA  TRP   203     174.233 140.945 195.784  1.00115.84           H  
ATOM   3297  HB2 TRP   203     176.608 140.408 194.436  1.00115.84           H  
ATOM   3298  HB3 TRP   203     176.345 141.927 194.817  1.00115.84           H  
ATOM   3299  HD1 TRP   203     178.261 139.498 196.159  1.00115.84           H  
ATOM   3300  HE1 TRP   203     178.518 139.546 198.550  1.00115.84           H  
ATOM   3301  HE3 TRP   203     174.542 142.473 197.296  1.00115.84           H  
ATOM   3302  HZ2 TRP   203     177.252 140.740 200.701  1.00115.84           H  
ATOM   3303  HZ3 TRP   203     174.154 142.998 199.509  1.00115.84           H  
ATOM   3304  HH2 TRP   203     175.490 142.143 201.185  1.00115.84           H  
ATOM   3305  N   MET   204     174.041 141.404 192.644  1.00112.87           N  
ATOM   3306  CA  MET   204     173.411 142.281 191.666  1.00112.87           C  
ATOM   3307  C   MET   204     171.924 142.409 191.944  1.00112.87           C  
ATOM   3308  O   MET   204     171.352 143.494 191.803  1.00112.87           O  
ATOM   3309  CB  MET   204     173.641 141.764 190.251  1.00112.87           C  
ATOM   3310  CG  MET   204     173.081 142.680 189.179  1.00112.87           C  
ATOM   3311  SD  MET   204     173.447 142.103 187.518  1.00112.87           S  
ATOM   3312  CE  MET   204     172.579 143.316 186.534  1.00112.87           C  
ATOM   3313  H   MET   204     174.394 140.690 192.321  1.00112.87           H  
ATOM   3314  HA  MET   204     173.816 143.160 191.729  1.00112.87           H  
ATOM   3315  HB2 MET   204     174.590 141.661 190.099  1.00112.87           H  
ATOM   3316  HB3 MET   204     173.202 140.904 190.160  1.00112.87           H  
ATOM   3317  HG2 MET   204     172.116 142.727 189.271  1.00112.87           H  
ATOM   3318  HG3 MET   204     173.468 143.564 189.283  1.00112.87           H  
ATOM   3319  HE1 MET   204     172.744 143.137 185.595  1.00112.87           H  
ATOM   3320  HE2 MET   204     171.630 143.255 186.722  1.00112.87           H  
ATOM   3321  HE3 MET   204     172.906 144.199 186.765  1.00112.87           H  
ATOM   3322  N   LEU   205     171.274 141.312 192.330  1.00111.81           N  
ATOM   3323  CA  LEU   205     169.878 141.413 192.742  1.00111.81           C  
ATOM   3324  C   LEU   205     169.737 142.333 193.948  1.00111.81           C  
ATOM   3325  O   LEU   205     168.947 143.288 193.935  1.00111.81           O  
ATOM   3326  CB  LEU   205     169.321 140.029 193.065  1.00111.81           C  
ATOM   3327  CG  LEU   205     168.924 139.134 191.894  1.00111.81           C  
ATOM   3328  CD1 LEU   205     168.244 137.882 192.416  1.00111.81           C  
ATOM   3329  CD2 LEU   205     168.014 139.860 190.922  1.00111.81           C  
ATOM   3330  H   LEU   205     171.608 140.521 192.362  1.00111.81           H  
ATOM   3331  HA  LEU   205     169.362 141.798 192.018  1.00111.81           H  
ATOM   3332  HB2 LEU   205     169.992 139.548 193.574  1.00111.81           H  
ATOM   3333  HB3 LEU   205     168.530 140.146 193.614  1.00111.81           H  
ATOM   3334  HG  LEU   205     169.723 138.865 191.414  1.00111.81           H  
ATOM   3335 HD11 LEU   205     168.014 137.311 191.667  1.00111.81           H  
ATOM   3336 HD12 LEU   205     168.852 137.418 193.012  1.00111.81           H  
ATOM   3337 HD13 LEU   205     167.440 138.136 192.897  1.00111.81           H  
ATOM   3338 HD21 LEU   205     167.597 139.210 190.336  1.00111.81           H  
ATOM   3339 HD22 LEU   205     167.335 140.338 191.424  1.00111.81           H  
ATOM   3340 HD23 LEU   205     168.542 140.486 190.401  1.00111.81           H  
ATOM   3341  N   ALA   206     170.515 142.069 194.999  1.00109.43           N  
ATOM   3342  CA  ALA   206     170.396 142.859 196.219  1.00109.43           C  
ATOM   3343  C   ALA   206     170.624 144.333 195.948  1.00109.43           C  
ATOM   3344  O   ALA   206     170.115 145.185 196.681  1.00109.43           O  
ATOM   3345  CB  ALA   206     171.386 142.367 197.269  1.00109.43           C  
ATOM   3346  H   ALA   206     171.110 141.448 195.030  1.00109.43           H  
ATOM   3347  HA  ALA   206     169.501 142.757 196.575  1.00109.43           H  
ATOM   3348  HB1 ALA   206     171.328 142.941 198.049  1.00109.43           H  
ATOM   3349  HB2 ALA   206     171.161 141.457 197.511  1.00109.43           H  
ATOM   3350  HB3 ALA   206     172.283 142.403 196.899  1.00109.43           H  
ATOM   3351  N   TYR   207     171.392 144.650 194.912  1.00108.03           N  
ATOM   3352  CA  TYR   207     171.657 146.043 194.586  1.00108.03           C  
ATOM   3353  C   TYR   207     170.529 146.641 193.763  1.00108.03           C  
ATOM   3354  O   TYR   207     169.975 147.686 194.119  1.00108.03           O  
ATOM   3355  CB  TYR   207     172.974 146.154 193.828  1.00108.03           C  
ATOM   3356  CG  TYR   207     173.359 147.563 193.497  1.00108.03           C  
ATOM   3357  CD1 TYR   207     173.340 148.548 194.466  1.00108.03           C  
ATOM   3358  CD2 TYR   207     173.748 147.910 192.218  1.00108.03           C  
ATOM   3359  CE1 TYR   207     173.696 149.839 194.170  1.00108.03           C  
ATOM   3360  CE2 TYR   207     174.106 149.199 191.912  1.00108.03           C  
ATOM   3361  CZ  TYR   207     174.080 150.159 192.893  1.00108.03           C  
ATOM   3362  OH  TYR   207     174.436 151.450 192.601  1.00108.03           O  
ATOM   3363  H   TYR   207     171.768 144.083 194.386  1.00108.03           H  
ATOM   3364  HA  TYR   207     171.734 146.551 195.409  1.00108.03           H  
ATOM   3365  HB2 TYR   207     173.681 145.772 194.371  1.00108.03           H  
ATOM   3366  HB3 TYR   207     172.897 145.664 192.995  1.00108.03           H  
ATOM   3367  HD1 TYR   207     173.082 148.332 195.333  1.00108.03           H  
ATOM   3368  HD2 TYR   207     173.768 147.260 191.553  1.00108.03           H  
ATOM   3369  HE1 TYR   207     173.679 150.492 194.831  1.00108.03           H  
ATOM   3370  HE2 TYR   207     174.367 149.420 191.047  1.00108.03           H  
ATOM   3371  HH  TYR   207     174.568 151.870 193.315  1.00108.03           H  
ATOM   3372  N   VAL   208     170.173 145.989 192.657  1.00103.45           N  
ATOM   3373  CA  VAL   208     169.162 146.543 191.767  1.00103.45           C  
ATOM   3374  C   VAL   208     167.844 146.726 192.495  1.00103.45           C  
ATOM   3375  O   VAL   208     167.077 147.640 192.175  1.00103.45           O  
ATOM   3376  CB  VAL   208     168.992 145.645 190.529  1.00103.45           C  
ATOM   3377  CG1 VAL   208     167.686 145.947 189.843  1.00103.45           C  
ATOM   3378  CG2 VAL   208     170.147 145.843 189.571  1.00103.45           C  
ATOM   3379  H   VAL   208     170.499 145.235 192.403  1.00103.45           H  
ATOM   3380  HA  VAL   208     169.456 147.415 191.463  1.00103.45           H  
ATOM   3381  HB  VAL   208     168.983 144.715 190.806  1.00103.45           H  
ATOM   3382 HG11 VAL   208     167.743 145.667 188.918  1.00103.45           H  
ATOM   3383 HG12 VAL   208     166.971 145.468 190.289  1.00103.45           H  
ATOM   3384 HG13 VAL   208     167.524 146.901 189.878  1.00103.45           H  
ATOM   3385 HG21 VAL   208     170.104 145.163 188.881  1.00103.45           H  
ATOM   3386 HG22 VAL   208     170.080 146.725 189.173  1.00103.45           H  
ATOM   3387 HG23 VAL   208     170.980 145.762 190.061  1.00103.45           H  
ATOM   3388  N   PHE   209     167.553 145.877 193.481  1.00106.81           N  
ATOM   3389  CA  PHE   209     166.239 145.868 194.111  1.00106.81           C  
ATOM   3390  C   PHE   209     166.219 146.535 195.480  1.00106.81           C  
ATOM   3391  O   PHE   209     165.253 146.356 196.229  1.00106.81           O  
ATOM   3392  CB  PHE   209     165.723 144.436 194.211  1.00106.81           C  
ATOM   3393  CG  PHE   209     165.051 143.968 192.969  1.00106.81           C  
ATOM   3394  CD1 PHE   209     163.872 144.552 192.557  1.00106.81           C  
ATOM   3395  CD2 PHE   209     165.606 142.971 192.198  1.00106.81           C  
ATOM   3396  CE1 PHE   209     163.251 144.140 191.410  1.00106.81           C  
ATOM   3397  CE2 PHE   209     164.988 142.556 191.048  1.00106.81           C  
ATOM   3398  CZ  PHE   209     163.808 143.144 190.655  1.00106.81           C  
ATOM   3399  H   PHE   209     168.100 145.296 193.801  1.00106.81           H  
ATOM   3400  HA  PHE   209     165.625 146.361 193.546  1.00106.81           H  
ATOM   3401  HB2 PHE   209     166.472 143.844 194.386  1.00106.81           H  
ATOM   3402  HB3 PHE   209     165.080 144.378 194.935  1.00106.81           H  
ATOM   3403  HD1 PHE   209     163.491 145.229 193.068  1.00106.81           H  
ATOM   3404  HD2 PHE   209     166.404 142.573 192.462  1.00106.81           H  
ATOM   3405  HE1 PHE   209     162.453 144.537 191.144  1.00106.81           H  
ATOM   3406  HE2 PHE   209     165.365 141.879 190.535  1.00106.81           H  
ATOM   3407  HZ  PHE   209     163.385 142.865 189.877  1.00106.81           H  
ATOM   3408  N   TYR   210     167.246 147.306 195.825  1.00104.73           N  
ATOM   3409  CA  TYR   210     167.172 148.075 197.058  1.00104.73           C  
ATOM   3410  C   TYR   210     166.006 149.039 196.931  1.00104.73           C  
ATOM   3411  O   TYR   210     166.050 149.959 196.112  1.00104.73           O  
ATOM   3412  CB  TYR   210     168.478 148.820 197.328  1.00104.73           C  
ATOM   3413  CG  TYR   210     168.573 149.419 198.712  1.00104.73           C  
ATOM   3414  CD1 TYR   210     167.812 148.926 199.761  1.00104.73           C  
ATOM   3415  CD2 TYR   210     169.432 150.471 198.972  1.00104.73           C  
ATOM   3416  CE1 TYR   210     167.898 149.467 201.020  1.00104.73           C  
ATOM   3417  CE2 TYR   210     169.524 151.019 200.231  1.00104.73           C  
ATOM   3418  CZ  TYR   210     168.754 150.511 201.251  1.00104.73           C  
ATOM   3419  OH  TYR   210     168.837 151.047 202.513  1.00104.73           O  
ATOM   3420  H   TYR   210     167.974 147.399 195.378  1.00104.73           H  
ATOM   3421  HA  TYR   210     166.992 147.461 197.786  1.00104.73           H  
ATOM   3422  HB2 TYR   210     169.217 148.201 197.223  1.00104.73           H  
ATOM   3423  HB3 TYR   210     168.562 149.543 196.687  1.00104.73           H  
ATOM   3424  HD1 TYR   210     167.229 148.218 199.613  1.00104.73           H  
ATOM   3425  HD2 TYR   210     169.953 150.817 198.283  1.00104.73           H  
ATOM   3426  HE1 TYR   210     167.380 149.125 201.712  1.00104.73           H  
ATOM   3427  HE2 TYR   210     170.104 151.728 200.391  1.00104.73           H  
ATOM   3428  HH  TYR   210     168.311 150.646 203.031  1.00104.73           H  
ATOM   3429  N   TYR   211     164.957 148.835 197.721  1.00 95.78           N  
ATOM   3430  CA  TYR   211     163.681 149.479 197.416  1.00 95.78           C  
ATOM   3431  C   TYR   211     163.740 150.997 197.407  1.00 95.78           C  
ATOM   3432  O   TYR   211     163.306 151.600 196.412  1.00 95.78           O  
ATOM   3433  CB  TYR   211     162.609 149.013 198.400  1.00 95.78           C  
ATOM   3434  CG  TYR   211     161.268 149.611 198.081  1.00 95.78           C  
ATOM   3435  CD1 TYR   211     160.786 149.615 196.785  1.00 95.78           C  
ATOM   3436  CD2 TYR   211     160.506 150.216 199.065  1.00 95.78           C  
ATOM   3437  CE1 TYR   211     159.573 150.171 196.484  1.00 95.78           C  
ATOM   3438  CE2 TYR   211     159.292 150.777 198.772  1.00 95.78           C  
ATOM   3439  CZ  TYR   211     158.832 150.754 197.479  1.00 95.78           C  
ATOM   3440  OH  TYR   211     157.617 151.313 197.174  1.00 95.78           O  
ATOM   3441  H   TYR   211     164.954 148.341 198.425  1.00 95.78           H  
ATOM   3442  HA  TYR   211     163.412 149.196 196.529  1.00 95.78           H  
ATOM   3443  HB2 TYR   211     162.530 148.048 198.353  1.00 95.78           H  
ATOM   3444  HB3 TYR   211     162.854 149.285 199.297  1.00 95.78           H  
ATOM   3445  HD1 TYR   211     161.288 149.219 196.110  1.00 95.78           H  
ATOM   3446  HD2 TYR   211     160.818 150.230 199.941  1.00 95.78           H  
ATOM   3447  HE1 TYR   211     159.257 150.159 195.610  1.00 95.78           H  
ATOM   3448  HE2 TYR   211     158.783 151.173 199.443  1.00 95.78           H  
ATOM   3449  HH  TYR   211     157.456 151.222 196.354  1.00 95.78           H  
ATOM   3450  N   PRO   212     164.241 151.675 198.440  1.00 95.56           N  
ATOM   3451  CA  PRO   212     164.034 153.130 198.508  1.00 95.56           C  
ATOM   3452  C   PRO   212     164.553 153.869 197.293  1.00 95.56           C  
ATOM   3453  O   PRO   212     164.000 154.913 196.930  1.00 95.56           O  
ATOM   3454  CB  PRO   212     164.789 153.528 199.782  1.00 95.56           C  
ATOM   3455  CG  PRO   212     164.870 152.288 200.582  1.00 95.56           C  
ATOM   3456  CD  PRO   212     165.015 151.185 199.589  1.00 95.56           C  
ATOM   3457  HA  PRO   212     163.092 153.328 198.622  1.00 95.56           H  
ATOM   3458  HB2 PRO   212     165.676 153.847 199.552  1.00 95.56           H  
ATOM   3459  HB3 PRO   212     164.291 154.211 200.258  1.00 95.56           H  
ATOM   3460  HG2 PRO   212     165.643 152.326 201.166  1.00 95.56           H  
ATOM   3461  HG3 PRO   212     164.056 152.179 201.098  1.00 95.56           H  
ATOM   3462  HD2 PRO   212     165.947 151.070 199.344  1.00 95.56           H  
ATOM   3463  HD3 PRO   212     164.635 150.364 199.936  1.00 95.56           H  
ATOM   3464  N   VAL   213     165.586 153.350 196.640  1.00 95.09           N  
ATOM   3465  CA  VAL   213     166.164 153.995 195.470  1.00 95.09           C  
ATOM   3466  C   VAL   213     165.679 153.275 194.224  1.00 95.09           C  
ATOM   3467  O   VAL   213     166.360 153.267 193.195  1.00 95.09           O  
ATOM   3468  CB  VAL   213     167.698 153.988 195.530  1.00 95.09           C  
ATOM   3469  CG1 VAL   213     168.174 154.756 196.732  1.00 95.09           C  
ATOM   3470  CG2 VAL   213     168.228 152.566 195.544  1.00 95.09           C  
ATOM   3471  H   VAL   213     165.969 152.613 196.859  1.00 95.09           H  
ATOM   3472  HA  VAL   213     165.866 154.917 195.426  1.00 95.09           H  
ATOM   3473  HB  VAL   213     168.038 154.433 194.740  1.00 95.09           H  
ATOM   3474 HG11 VAL   213     169.113 154.965 196.615  1.00 95.09           H  
ATOM   3475 HG12 VAL   213     167.659 155.573 196.808  1.00 95.09           H  
ATOM   3476 HG13 VAL   213     168.047 154.211 197.524  1.00 95.09           H  
ATOM   3477 HG21 VAL   213     169.185 152.591 195.698  1.00 95.09           H  
ATOM   3478 HG22 VAL   213     167.798 152.068 196.255  1.00 95.09           H  
ATOM   3479 HG23 VAL   213     168.044 152.147 194.689  1.00 95.09           H  
ATOM   3480  N   LEU   214     164.515 152.637 194.315  1.00 93.22           N  
ATOM   3481  CA  LEU   214     164.030 151.825 193.206  1.00 93.22           C  
ATOM   3482  C   LEU   214     163.419 152.687 192.108  1.00 93.22           C  
ATOM   3483  O   LEU   214     163.878 152.664 190.963  1.00 93.22           O  
ATOM   3484  CB  LEU   214     163.012 150.804 193.715  1.00 93.22           C  
ATOM   3485  CG  LEU   214     162.391 149.880 192.672  1.00 93.22           C  
ATOM   3486  CD1 LEU   214     163.416 148.898 192.140  1.00 93.22           C  
ATOM   3487  CD2 LEU   214     161.205 149.152 193.271  1.00 93.22           C  
ATOM   3488  H   LEU   214     163.991 152.659 194.997  1.00 93.22           H  
ATOM   3489  HA  LEU   214     164.778 151.339 192.826  1.00 93.22           H  
ATOM   3490  HB2 LEU   214     163.451 150.239 194.371  1.00 93.22           H  
ATOM   3491  HB3 LEU   214     162.286 151.285 194.141  1.00 93.22           H  
ATOM   3492  HG  LEU   214     162.067 150.409 191.926  1.00 93.22           H  
ATOM   3493 HD11 LEU   214     163.065 148.479 191.338  1.00 93.22           H  
ATOM   3494 HD12 LEU   214     164.236 149.370 191.935  1.00 93.22           H  
ATOM   3495 HD13 LEU   214     163.587 148.224 192.817  1.00 93.22           H  
ATOM   3496 HD21 LEU   214     160.812 148.580 192.594  1.00 93.22           H  
ATOM   3497 HD22 LEU   214     161.510 148.617 194.021  1.00 93.22           H  
ATOM   3498 HD23 LEU   214     160.553 149.804 193.572  1.00 93.22           H  
ATOM   3499  N   HIS   215     162.382 153.459 192.441  1.00 87.86           N  
ATOM   3500  CA  HIS   215     161.588 154.128 191.413  1.00 87.86           C  
ATOM   3501  C   HIS   215     162.225 155.371 190.791  1.00 87.86           C  
ATOM   3502  O   HIS   215     162.288 155.492 189.571  1.00 87.86           O  
ATOM   3503  CB  HIS   215     160.224 154.514 191.982  1.00 87.86           C  
ATOM   3504  CG  HIS   215     159.345 153.344 192.274  1.00 87.86           C  
ATOM   3505  ND1 HIS   215     158.595 152.719 191.303  1.00 87.86           N  
ATOM   3506  CD2 HIS   215     159.095 152.684 193.427  1.00 87.86           C  
ATOM   3507  CE1 HIS   215     157.922 151.722 191.845  1.00 87.86           C  
ATOM   3508  NE2 HIS   215     158.207 151.680 193.134  1.00 87.86           N  
ATOM   3509  H   HIS   215     162.121 153.609 193.246  1.00 87.86           H  
ATOM   3510  HA  HIS   215     161.443 153.513 190.677  1.00 87.86           H  
ATOM   3511  HB2 HIS   215     160.357 155.000 192.810  1.00 87.86           H  
ATOM   3512  HB3 HIS   215     159.766 155.077 191.339  1.00 87.86           H  
ATOM   3513  HD1 HIS   215     158.563 153.001 190.261  1.00 87.86           H  
ATOM   3514  HD2 HIS   215     159.515 152.906 194.397  1.00 87.86           H  
ATOM   3515  HE1 HIS   215     157.344 151.148 191.397  1.00 87.86           H  
ATOM   3516  N   ASN   216     162.568 156.335 191.639  1.00 81.28           N  
ATOM   3517  CA  ASN   216     163.150 157.625 191.324  1.00 81.28           C  
ATOM   3518  C   ASN   216     163.867 158.083 192.599  1.00 81.28           C  
ATOM   3519  O   ASN   216     163.289 158.034 193.684  1.00 81.28           O  
ATOM   3520  CB  ASN   216     162.024 158.590 190.923  1.00 81.28           C  
ATOM   3521  CG  ASN   216     162.524 159.986 190.611  1.00 81.28           C  
ATOM   3522  OD1 ASN   216     163.703 160.230 190.421  1.00 81.28           O  
ATOM   3523  ND2 ASN   216     161.635 160.948 190.540  1.00 81.28           N  
ATOM   3524  H   ASN   216     162.431 156.174 192.626  1.00 81.28           H  
ATOM   3525  HA  ASN   216     163.867 157.529 190.506  1.00 81.28           H  
ATOM   3526  HB2 ASN   216     161.534 158.205 190.030  1.00 81.28           H  
ATOM   3527  HB3 ASN   216     161.294 158.652 191.731  1.00 81.28           H  
ATOM   3528 HD21 ASN   216     161.984 161.851 190.269  1.00 81.28           H  
ATOM   3529 HD22 ASN   216     160.666 160.756 190.722  1.00 81.28           H  
ATOM   3530  N   GLY   217     165.152 158.383 192.488  1.00 85.64           N  
ATOM   3531  CA  GLY   217     166.060 158.564 193.612  1.00 85.64           C  
ATOM   3532  C   GLY   217     167.501 158.628 193.111  1.00 85.64           C  
ATOM   3533  O   GLY   217     167.740 158.610 191.899  1.00 85.64           O  
ATOM   3534  H   GLY   217     165.559 158.442 191.564  1.00 85.64           H  
ATOM   3535  HA2 GLY   217     165.817 159.492 194.129  1.00 85.64           H  
ATOM   3536  HA3 GLY   217     165.980 157.735 194.324  1.00 85.64           H  
ATOM   3537  N   PRO   218     168.480 158.686 194.020  1.00 94.47           N  
ATOM   3538  CA  PRO   218     169.873 158.810 193.623  1.00 94.47           C  
ATOM   3539  C   PRO   218     170.410 157.552 192.925  1.00 94.47           C  
ATOM   3540  O   PRO   218     170.124 156.430 193.344  1.00 94.47           O  
ATOM   3541  CB  PRO   218     170.632 159.131 194.908  1.00 94.47           C  
ATOM   3542  CG  PRO   218     169.563 159.554 195.923  1.00 94.47           C  
ATOM   3543  CD  PRO   218     168.327 158.793 195.461  1.00 94.47           C  
ATOM   3544  HA  PRO   218     169.958 159.659 192.943  1.00 94.47           H  
ATOM   3545  HB2 PRO   218     171.156 158.247 195.276  1.00 94.47           H  
ATOM   3546  HB3 PRO   218     171.324 159.945 194.708  1.00 94.47           H  
ATOM   3547  HG2 PRO   218     169.830 159.285 196.946  1.00 94.47           H  
ATOM   3548  HG3 PRO   218     169.382 160.627 195.841  1.00 94.47           H  
ATOM   3549  HD2 PRO   218     168.309 157.793 195.900  1.00 94.47           H  
ATOM   3550  HD3 PRO   218     167.430 159.345 195.745  1.00 94.47           H  
ATOM   3551  N   ILE   219     171.286 157.731 191.933  1.00 93.29           N  
ATOM   3552  CA  ILE   219     172.106 156.647 191.376  1.00 93.29           C  
ATOM   3553  C   ILE   219     173.212 156.360 192.397  1.00 93.29           C  
ATOM   3554  O   ILE   219     174.077 157.214 192.596  1.00 93.29           O  
ATOM   3555  CB  ILE   219     172.661 157.007 189.973  1.00 93.29           C  
ATOM   3556  CG1 ILE   219     171.580 157.231 188.886  1.00 93.29           C  
ATOM   3557  CG2 ILE   219     173.569 155.868 189.467  1.00 93.29           C  
ATOM   3558  CD1 ILE   219     170.733 158.504 189.016  1.00 93.29           C  
ATOM   3559  H   ILE   219     171.465 158.668 191.613  1.00 93.29           H  
ATOM   3560  HA  ILE   219     171.505 155.751 191.270  1.00 93.29           H  
ATOM   3561  HB  ILE   219     173.267 157.913 190.048  1.00 93.29           H  
ATOM   3562 HG12 ILE   219     172.082 157.303 187.920  1.00 93.29           H  
ATOM   3563 HG13 ILE   219     170.914 156.368 188.851  1.00 93.29           H  
ATOM   3564 HG21 ILE   219     173.930 156.093 188.464  1.00 93.29           H  
ATOM   3565 HG22 ILE   219     174.440 155.763 190.112  1.00 93.29           H  
ATOM   3566 HG23 ILE   219     173.022 154.924 189.443  1.00 93.29           H  
ATOM   3567 HD11 ILE   219     170.211 158.683 188.076  1.00 93.29           H  
ATOM   3568 HD12 ILE   219     169.984 158.390 189.799  1.00 93.29           H  
ATOM   3569 HD13 ILE   219     171.374 159.359 189.233  1.00 93.29           H  
ATOM   3570  N   LEU   220     173.154 155.231 193.117  1.00105.20           N  
ATOM   3571  CA  LEU   220     174.085 154.934 194.195  1.00105.20           C  
ATOM   3572  C   LEU   220     175.284 154.163 193.662  1.00105.20           C  
ATOM   3573  O   LEU   220     175.127 153.232 192.867  1.00105.20           O  
ATOM   3574  CB  LEU   220     173.377 154.126 195.281  1.00105.20           C  
ATOM   3575  CG  LEU   220     174.005 154.110 196.667  1.00105.20           C  
ATOM   3576  CD1 LEU   220     173.949 155.489 197.290  1.00105.20           C  
ATOM   3577  CD2 LEU   220     173.285 153.092 197.528  1.00105.20           C  
ATOM   3578  H   LEU   220     172.550 154.628 193.015  1.00105.20           H  
ATOM   3579  HA  LEU   220     174.403 155.764 194.583  1.00105.20           H  
ATOM   3580  HB2 LEU   220     172.479 154.479 195.379  1.00105.20           H  
ATOM   3581  HB3 LEU   220     173.325 153.204 194.982  1.00105.20           H  
ATOM   3582  HG  LEU   220     174.935 153.845 196.595  1.00105.20           H  
ATOM   3583 HD11 LEU   220     174.252 155.432 198.210  1.00105.20           H  
ATOM   3584 HD12 LEU   220     174.525 156.086 196.789  1.00105.20           H  
ATOM   3585 HD13 LEU   220     173.038 155.814 197.260  1.00105.20           H  
ATOM   3586 HD21 LEU   220     173.647 152.212 197.344  1.00105.20           H  
ATOM   3587 HD22 LEU   220     173.418 153.317 198.463  1.00105.20           H  
ATOM   3588 HD23 LEU   220     172.339 153.111 197.315  1.00105.20           H  
ATOM   3589  N   SER   221     176.479 154.551 194.099  1.00108.97           N  
ATOM   3590  CA  SER   221     177.680 153.831 193.705  1.00108.97           C  
ATOM   3591  C   SER   221     177.660 152.420 194.283  1.00108.97           C  
ATOM   3592  O   SER   221     177.302 152.212 195.445  1.00108.97           O  
ATOM   3593  CB  SER   221     178.923 154.580 194.184  1.00108.97           C  
ATOM   3594  OG  SER   221     178.881 155.939 193.793  1.00108.97           O  
ATOM   3595  H   SER   221     176.617 155.221 194.620  1.00108.97           H  
ATOM   3596  HA  SER   221     177.715 153.765 192.738  1.00108.97           H  
ATOM   3597  HB2 SER   221     178.970 154.535 195.150  1.00108.97           H  
ATOM   3598  HB3 SER   221     179.709 154.165 193.796  1.00108.97           H  
ATOM   3599  HG  SER   221     178.090 156.159 193.613  1.00108.97           H  
ATOM   3600  N   PHE   222     178.042 151.440 193.463  1.00113.75           N  
ATOM   3601  CA  PHE   222     178.026 150.059 193.930  1.00113.75           C  
ATOM   3602  C   PHE   222     179.062 149.835 195.021  1.00113.75           C  
ATOM   3603  O   PHE   222     178.803 149.123 195.998  1.00113.75           O  
ATOM   3604  CB  PHE   222     178.276 149.101 192.768  1.00113.75           C  
ATOM   3605  CG  PHE   222     178.183 147.652 193.150  1.00113.75           C  
ATOM   3606  CD1 PHE   222     177.315 147.234 194.142  1.00113.75           C  
ATOM   3607  CD2 PHE   222     178.965 146.707 192.516  1.00113.75           C  
ATOM   3608  CE1 PHE   222     177.230 145.908 194.491  1.00113.75           C  
ATOM   3609  CE2 PHE   222     178.883 145.376 192.866  1.00113.75           C  
ATOM   3610  CZ  PHE   222     178.013 144.978 193.853  1.00113.75           C  
ATOM   3611  H   PHE   222     178.310 151.546 192.653  1.00113.75           H  
ATOM   3612  HA  PHE   222     177.150 149.873 194.302  1.00113.75           H  
ATOM   3613  HB2 PHE   222     177.616 149.269 192.077  1.00113.75           H  
ATOM   3614  HB3 PHE   222     179.166 149.259 192.418  1.00113.75           H  
ATOM   3615  HD1 PHE   222     176.781 147.857 194.578  1.00113.75           H  
ATOM   3616  HD2 PHE   222     179.554 146.971 191.847  1.00113.75           H  
ATOM   3617  HE1 PHE   222     176.642 145.640 195.160  1.00113.75           H  
ATOM   3618  HE2 PHE   222     179.413 144.748 192.432  1.00113.75           H  
ATOM   3619  HZ  PHE   222     177.957 144.080 194.089  1.00113.75           H  
ATOM   3620  N   SER   223     180.249 150.422 194.864  1.00120.55           N  
ATOM   3621  CA  SER   223     181.325 150.174 195.815  1.00120.55           C  
ATOM   3622  C   SER   223     180.925 150.609 197.217  1.00120.55           C  
ATOM   3623  O   SER   223     181.086 149.855 198.185  1.00120.55           O  
ATOM   3624  CB  SER   223     182.593 150.902 195.369  1.00120.55           C  
ATOM   3625  OG  SER   223     183.696 150.540 196.180  1.00120.55           O  
ATOM   3626  H   SER   223     180.451 150.959 194.224  1.00120.55           H  
ATOM   3627  HA  SER   223     181.516 149.223 195.838  1.00120.55           H  
ATOM   3628  HB2 SER   223     182.786 150.664 194.449  1.00120.55           H  
ATOM   3629  HB3 SER   223     182.449 151.858 195.441  1.00120.55           H  
ATOM   3630  HG  SER   223     184.385 150.949 195.927  1.00120.55           H  
ATOM   3631  N   GLU   224     180.397 151.827 197.350  1.00118.42           N  
ATOM   3632  CA  GLU   224     179.967 152.278 198.666  1.00118.42           C  
ATOM   3633  C   GLU   224     178.859 151.387 199.197  1.00118.42           C  
ATOM   3634  O   GLU   224     178.878 150.995 200.365  1.00118.42           O  
ATOM   3635  CB  GLU   224     179.502 153.732 198.613  1.00118.42           C  
ATOM   3636  CG  GLU   224     178.224 153.943 197.836  1.00118.42           C  
ATOM   3637  CD  GLU   224     177.861 155.401 197.698  1.00118.42           C  
ATOM   3638  OE1 GLU   224     178.586 156.252 198.255  1.00118.42           O  
ATOM   3639  OE2 GLU   224     176.854 155.696 197.024  1.00118.42           O1-
ATOM   3640  H   GLU   224     180.280 152.392 196.713  1.00118.42           H  
ATOM   3641  HA  GLU   224     180.717 152.225 199.279  1.00118.42           H  
ATOM   3642  HB2 GLU   224     179.351 154.043 199.520  1.00118.42           H  
ATOM   3643  HB3 GLU   224     180.195 154.266 198.194  1.00118.42           H  
ATOM   3644  HG2 GLU   224     178.333 153.572 196.951  1.00118.42           H  
ATOM   3645  HG3 GLU   224     177.491 153.505 198.296  1.00118.42           H  
ATOM   3646  N   PHE   225     177.893 151.039 198.346  1.00114.41           N  
ATOM   3647  CA  PHE   225     176.782 150.206 198.790  1.00114.41           C  
ATOM   3648  C   PHE   225     177.288 148.906 199.400  1.00114.41           C  
ATOM   3649  O   PHE   225     176.926 148.550 200.528  1.00114.41           O  
ATOM   3650  CB  PHE   225     175.850 149.929 197.611  1.00114.41           C  
ATOM   3651  CG  PHE   225     174.819 148.872 197.878  1.00114.41           C  
ATOM   3652  CD1 PHE   225     175.120 147.532 197.711  1.00114.41           C  
ATOM   3653  CD2 PHE   225     173.545 149.219 198.273  1.00114.41           C  
ATOM   3654  CE1 PHE   225     174.172 146.565 197.947  1.00114.41           C  
ATOM   3655  CE2 PHE   225     172.592 148.251 198.507  1.00114.41           C  
ATOM   3656  CZ  PHE   225     172.907 146.924 198.343  1.00114.41           C  
ATOM   3657  H   PHE   225     177.860 151.270 197.518  1.00114.41           H  
ATOM   3658  HA  PHE   225     176.278 150.683 199.469  1.00114.41           H  
ATOM   3659  HB2 PHE   225     175.383 150.748 197.384  1.00114.41           H  
ATOM   3660  HB3 PHE   225     176.385 149.637 196.856  1.00114.41           H  
ATOM   3661  HD1 PHE   225     175.975 147.282 197.442  1.00114.41           H  
ATOM   3662  HD2 PHE   225     173.327 150.115 198.385  1.00114.41           H  
ATOM   3663  HE1 PHE   225     174.386 145.667 197.833  1.00114.41           H  
ATOM   3664  HE2 PHE   225     171.737 148.495 198.779  1.00114.41           H  
ATOM   3665  HZ  PHE   225     172.265 146.271 198.505  1.00114.41           H  
ATOM   3666  N   ILE   226     178.148 148.193 198.674  1.00119.44           N  
ATOM   3667  CA  ILE   226     178.625 146.909 199.170  1.00119.44           C  
ATOM   3668  C   ILE   226     179.475 147.097 200.419  1.00119.44           C  
ATOM   3669  O   ILE   226     179.354 146.332 201.382  1.00119.44           O  
ATOM   3670  CB  ILE   226     179.387 146.151 198.067  1.00119.44           C  
ATOM   3671  CG1 ILE   226     179.504 144.670 198.426  1.00119.44           C  
ATOM   3672  CG2 ILE   226     180.768 146.739 197.846  1.00119.44           C  
ATOM   3673  CD1 ILE   226     179.506 143.760 197.223  1.00119.44           C  
ATOM   3674  H   ILE   226     178.462 148.425 197.908  1.00119.44           H  
ATOM   3675  HA  ILE   226     177.855 146.373 199.419  1.00119.44           H  
ATOM   3676  HB  ILE   226     178.886 146.227 197.240  1.00119.44           H  
ATOM   3677 HG12 ILE   226     180.335 144.528 198.907  1.00119.44           H  
ATOM   3678 HG13 ILE   226     178.754 144.418 198.985  1.00119.44           H  
ATOM   3679 HG21 ILE   226     181.166 146.315 197.070  1.00119.44           H  
ATOM   3680 HG22 ILE   226     180.678 147.689 197.688  1.00119.44           H  
ATOM   3681 HG23 ILE   226     181.321 146.579 198.626  1.00119.44           H  
ATOM   3682 HD11 ILE   226     179.568 142.840 197.523  1.00119.44           H  
ATOM   3683 HD12 ILE   226     178.682 143.892 196.728  1.00119.44           H  
ATOM   3684 HD13 ILE   226     180.267 143.978 196.663  1.00119.44           H  
ATOM   3685  N   LYS   227     180.345 148.113 200.438  1.00119.85           N  
ATOM   3686  CA  LYS   227     181.257 148.240 201.570  1.00119.85           C  
ATOM   3687  C   LYS   227     180.508 148.584 202.852  1.00119.85           C  
ATOM   3688  O   LYS   227     180.867 148.098 203.930  1.00119.85           O  
ATOM   3689  CB  LYS   227     182.340 149.283 201.281  1.00119.85           C  
ATOM   3690  CG  LYS   227     181.867 150.722 201.278  1.00119.85           C  
ATOM   3691  CD  LYS   227     182.134 151.417 202.604  1.00119.85           C  
ATOM   3692  CE  LYS   227     181.648 152.857 202.574  1.00119.85           C  
ATOM   3693  NZ  LYS   227     181.782 153.532 203.894  1.00119.85           N1+
ATOM   3694  H   LYS   227     180.422 148.718 199.832  1.00119.85           H  
ATOM   3695  HA  LYS   227     181.699 147.388 201.709  1.00119.85           H  
ATOM   3696  HB2 LYS   227     183.031 149.205 201.958  1.00119.85           H  
ATOM   3697  HB3 LYS   227     182.720 149.098 200.408  1.00119.85           H  
ATOM   3698  HG2 LYS   227     182.334 151.210 200.581  1.00119.85           H  
ATOM   3699  HG3 LYS   227     180.918 150.740 201.118  1.00119.85           H  
ATOM   3700  HD2 LYS   227     181.665 150.954 203.315  1.00119.85           H  
ATOM   3701  HD3 LYS   227     183.088 151.422 202.779  1.00119.85           H  
ATOM   3702  HE2 LYS   227     182.172 153.355 201.928  1.00119.85           H  
ATOM   3703  HE3 LYS   227     180.711 152.870 202.323  1.00119.85           H  
ATOM   3704  HZ1 LYS   227     181.484 154.369 203.838  1.00119.85           H  
ATOM   3705  HZ2 LYS   227     181.307 153.097 204.508  1.00119.85           H  
ATOM   3706  HZ3 LYS   227     182.636 153.546 204.144  1.00119.85           H  
ATOM   3707  N   GLN   228     179.470 149.416 202.767  1.00119.28           N  
ATOM   3708  CA  GLN   228     178.746 149.830 203.964  1.00119.28           C  
ATOM   3709  C   GLN   228     177.524 148.968 204.243  1.00119.28           C  
ATOM   3710  O   GLN   228     176.840 149.202 205.245  1.00119.28           O  
ATOM   3711  CB  GLN   228     178.331 151.300 203.848  1.00119.28           C  
ATOM   3712  CG  GLN   228     177.331 151.577 202.750  1.00119.28           C  
ATOM   3713  CD  GLN   228     177.000 153.046 202.607  1.00119.28           C  
ATOM   3714  NE2 GLN   228     177.474 153.883 203.373  1.00119.28           N  
ATOM   3715  OE1 GLN   228     176.262 153.375 201.556  1.00119.28           O  
ATOM   3716  H   GLN   228     179.172 149.753 202.034  1.00119.28           H  
ATOM   3717  HA  GLN   228     179.337 149.755 204.730  1.00119.28           H  
ATOM   3718  HB2 GLN   228     177.932 151.578 204.687  1.00119.28           H  
ATOM   3719  HB3 GLN   228     179.121 151.833 203.670  1.00119.28           H  
ATOM   3720  HG2 GLN   228     177.640 151.237 201.916  1.00119.28           H  
ATOM   3721  HG3 GLN   228     176.505 151.127 202.984  1.00119.28           H  
ATOM   3722 HE21 GLN   228     177.306 154.866 203.213  1.00119.28           H  
ATOM   3723 HE22 GLN   228     178.031 153.587 204.162  1.00119.28           H  
ATOM   3724  N   MET   229     177.225 147.986 203.391  1.00120.78           N  
ATOM   3725  CA  MET   229     176.180 147.024 203.709  1.00120.78           C  
ATOM   3726  C   MET   229     176.681 145.900 204.604  1.00120.78           C  
ATOM   3727  O   MET   229     175.893 145.339 205.371  1.00120.78           O  
ATOM   3728  CB  MET   229     175.590 146.437 202.422  1.00120.78           C  
ATOM   3729  CG  MET   229     174.461 145.445 202.649  1.00120.78           C  
ATOM   3730  SD  MET   229     172.928 146.272 203.116  1.00120.78           S  
ATOM   3731  CE  MET   229     172.077 146.348 201.545  1.00120.78           C  
ATOM   3732  H   MET   229     177.608 147.858 202.633  1.00120.78           H  
ATOM   3733  HA  MET   229     175.465 147.489 204.171  1.00120.78           H  
ATOM   3734  HB2 MET   229     175.246 147.161 201.876  1.00120.78           H  
ATOM   3735  HB3 MET   229     176.292 145.974 201.942  1.00120.78           H  
ATOM   3736  HG2 MET   229     174.298 144.962 201.823  1.00120.78           H  
ATOM   3737  HG3 MET   229     174.701 144.823 203.351  1.00120.78           H  
ATOM   3738  HE1 MET   229     171.145 146.558 201.706  1.00120.78           H  
ATOM   3739  HE2 MET   229     172.483 147.042 201.006  1.00120.78           H  
ATOM   3740  HE3 MET   229     172.151 145.490 201.099  1.00120.78           H  
ATOM   3741  N   GLN   230     177.969 145.569 204.532  1.00125.95           N  
ATOM   3742  CA  GLN   230     178.592 144.586 205.417  1.00125.95           C  
ATOM   3743  C   GLN   230     179.313 145.266 206.570  1.00125.95           C  
ATOM   3744  O   GLN   230     180.358 144.799 207.032  1.00125.95           O  
ATOM   3745  CB  GLN   230     179.552 143.700 204.630  1.00125.95           C  
ATOM   3746  CG  GLN   230     179.009 143.243 203.287  1.00125.95           C  
ATOM   3747  CD  GLN   230     179.740 142.030 202.745  1.00125.95           C  
ATOM   3748  OE1 GLN   230     179.462 140.898 203.138  1.00125.95           O  
ATOM   3749  NE2 GLN   230     180.679 142.262 201.837  1.00125.95           N  
ATOM   3750  H   GLN   230     178.516 145.909 203.963  1.00125.95           H  
ATOM   3751  HA  GLN   230     177.903 144.016 205.792  1.00125.95           H  
ATOM   3752  HB2 GLN   230     180.370 144.196 204.464  1.00125.95           H  
ATOM   3753  HB3 GLN   230     179.749 142.908 205.155  1.00125.95           H  
ATOM   3754  HG2 GLN   230     178.073 143.011 203.386  1.00125.95           H  
ATOM   3755  HG3 GLN   230     179.108 143.963 202.645  1.00125.95           H  
ATOM   3756 HE21 GLN   230     180.846 143.067 201.586  1.00125.95           H  
ATOM   3757 HE22 GLN   230     181.121 141.606 201.499  1.00125.95           H  
ATOM   3758  N   GLN   231     178.766 146.384 207.050  1.00130.57           N  
ATOM   3759  CA  GLN   231     179.444 147.168 208.076  1.00130.57           C  
ATOM   3760  C   GLN   231     179.567 146.391 209.383  1.00130.57           C  
ATOM   3761  O   GLN   231     180.605 146.453 210.051  1.00130.57           O  
ATOM   3762  CB  GLN   231     178.698 148.484 208.294  1.00130.57           C  
ATOM   3763  CG  GLN   231     179.589 149.634 208.723  1.00130.57           C  
ATOM   3764  CD  GLN   231     179.947 149.564 210.188  1.00130.57           C  
ATOM   3765  OE1 GLN   231     179.319 148.835 210.952  1.00130.57           O  
ATOM   3766  NE2 GLN   231     180.960 150.322 210.590  1.00130.57           N  
ATOM   3767  H   GLN   231     178.009 146.706 206.798  1.00130.57           H  
ATOM   3768  HA  GLN   231     180.340 147.378 207.770  1.00130.57           H  
ATOM   3769  HB2 GLN   231     178.271 148.739 207.461  1.00130.57           H  
ATOM   3770  HB3 GLN   231     178.026 148.353 208.980  1.00130.57           H  
ATOM   3771  HG2 GLN   231     180.412 149.609 208.210  1.00130.57           H  
ATOM   3772  HG3 GLN   231     179.124 150.471 208.566  1.00130.57           H  
ATOM   3773 HE21 GLN   231     181.375 150.820 210.024  1.00130.57           H  
ATOM   3774 HE22 GLN   231     181.201 150.316 211.415  1.00130.57           H  
ATOM   3775  N   GLN   232     178.517 145.667 209.769  1.00133.58           N  
ATOM   3776  CA  GLN   232     178.464 144.809 210.950  1.00133.58           C  
ATOM   3777  C   GLN   232     178.319 145.582 212.255  1.00133.58           C  
ATOM   3778  O   GLN   232     178.212 144.952 213.314  1.00133.58           O  
ATOM   3779  CB  GLN   232     179.694 143.897 211.066  1.00133.58           C  
ATOM   3780  CG  GLN   232     179.988 143.092 209.814  1.00133.58           C  
ATOM   3781  CD  GLN   232     178.730 142.585 209.140  1.00133.58           C  
ATOM   3782  OE1 GLN   232     178.387 143.011 208.038  1.00133.58           O  
ATOM   3783  NE2 GLN   232     178.029 141.675 209.805  1.00133.58           N  
ATOM   3784  H   GLN   232     177.777 145.660 209.330  1.00133.58           H  
ATOM   3785  HA  GLN   232     177.682 144.240 210.876  1.00133.58           H  
ATOM   3786  HB2 GLN   232     180.473 144.438 211.264  1.00133.58           H  
ATOM   3787  HB3 GLN   232     179.543 143.268 211.789  1.00133.58           H  
ATOM   3788  HG2 GLN   232     180.465 143.653 209.182  1.00133.58           H  
ATOM   3789  HG3 GLN   232     180.531 142.325 210.052  1.00133.58           H  
ATOM   3790 HE21 GLN   232     178.299 141.402 210.574  1.00133.58           H  
ATOM   3791 HE22 GLN   232     177.306 141.356 209.465  1.00133.58           H  
ATOM   3792  N   GLU   233     178.321 146.912 212.227  1.00136.99           N  
ATOM   3793  CA  GLU   233     178.038 147.716 213.409  1.00136.99           C  
ATOM   3794  C   GLU   233     176.920 148.692 213.080  1.00136.99           C  
ATOM   3795  O   GLU   233     176.919 149.312 212.013  1.00136.99           O  
ATOM   3796  CB  GLU   233     179.284 148.470 213.898  1.00136.99           C  
ATOM   3797  CG  GLU   233     180.134 147.675 214.874  1.00136.99           C  
ATOM   3798  CD  GLU   233     180.810 146.485 214.222  1.00136.99           C  
ATOM   3799  OE1 GLU   233     180.997 146.507 212.988  1.00136.99           O  
ATOM   3800  OE2 GLU   233     181.154 145.525 214.944  1.00136.99           O1-
ATOM   3801  H   GLU   233     178.484 147.380 211.524  1.00136.99           H  
ATOM   3802  HA  GLU   233     177.733 147.139 214.126  1.00136.99           H  
ATOM   3803  HB2 GLU   233     179.845 148.693 213.142  1.00136.99           H  
ATOM   3804  HB3 GLU   233     179.000 149.281 214.347  1.00136.99           H  
ATOM   3805  HG2 GLU   233     180.825 148.252 215.235  1.00136.99           H  
ATOM   3806  HG3 GLU   233     179.569 147.345 215.591  1.00136.99           H  
ATOM   3807  N   HIS   234     175.972 148.824 214.003  1.00138.19           N  
ATOM   3808  CA  HIS   234     174.758 149.589 213.776  1.00138.19           C  
ATOM   3809  C   HIS   234     174.525 150.552 214.930  1.00138.19           C  
ATOM   3810  O   HIS   234     175.006 150.349 216.047  1.00138.19           O  
ATOM   3811  CB  HIS   234     173.545 148.667 213.616  1.00138.19           C  
ATOM   3812  CG  HIS   234     173.366 147.709 214.751  1.00138.19           C  
ATOM   3813  ND1 HIS   234     172.719 148.051 215.919  1.00138.19           N  
ATOM   3814  CD2 HIS   234     173.754 146.421 214.899  1.00138.19           C  
ATOM   3815  CE1 HIS   234     172.714 147.013 216.737  1.00138.19           C  
ATOM   3816  NE2 HIS   234     173.336 146.011 216.142  1.00138.19           N  
ATOM   3817  H   HIS   234     176.014 148.471 214.786  1.00138.19           H  
ATOM   3818  HA  HIS   234     174.852 150.110 212.962  1.00138.19           H  
ATOM   3819  HB2 HIS   234     172.744 149.211 213.557  1.00138.19           H  
ATOM   3820  HB3 HIS   234     173.651 148.148 212.803  1.00138.19           H  
ATOM   3821  HD1 HIS   234     172.284 149.016 216.132  1.00138.19           H  
ATOM   3822  HD2 HIS   234     174.292 145.826 214.175  1.00138.19           H  
ATOM   3823  HE1 HIS   234     172.337 146.992 217.586  1.00138.19           H  
ATOM   3824  N   ASP   235     173.772 151.608 214.639  1.00140.56           N  
ATOM   3825  CA  ASP   235     173.461 152.625 215.628  1.00140.56           C  
ATOM   3826  C   ASP   235     172.356 152.144 216.567  1.00140.56           C  
ATOM   3827  O   ASP   235     171.702 151.124 216.338  1.00140.56           O  
ATOM   3828  CB  ASP   235     173.041 153.924 214.940  1.00140.56           C  
ATOM   3829  CG  ASP   235     171.884 153.728 213.980  1.00140.56           C  
ATOM   3830  OD1 ASP   235     171.322 152.613 213.942  1.00140.56           O  
ATOM   3831  OD2 ASP   235     171.536 154.688 213.263  1.00140.56           O1-
ATOM   3832  H   ASP   235     173.428 151.754 213.865  1.00140.56           H  
ATOM   3833  HA  ASP   235     174.252 152.806 216.159  1.00140.56           H  
ATOM   3834  HB2 ASP   235     172.767 154.565 215.615  1.00140.56           H  
ATOM   3835  HB3 ASP   235     173.793 154.273 214.437  1.00140.56           H  
ATOM   3836  N   SER   236     172.156 152.901 217.642  1.00138.50           N  
ATOM   3837  CA  SER   236     171.120 152.578 218.608  1.00138.50           C  
ATOM   3838  C   SER   236     169.737 152.877 218.037  1.00138.50           C  
ATOM   3839  O   SER   236     169.577 153.634 217.076  1.00138.50           O  
ATOM   3840  CB  SER   236     171.324 153.367 219.901  1.00138.50           C  
ATOM   3841  OG  SER   236     170.179 153.283 220.732  1.00138.50           O  
ATOM   3842  H   SER   236     172.609 153.606 217.833  1.00138.50           H  
ATOM   3843  HA  SER   236     171.163 151.632 218.819  1.00138.50           H  
ATOM   3844  HB2 SER   236     172.086 153.000 220.376  1.00138.50           H  
ATOM   3845  HB3 SER   236     171.487 154.297 219.680  1.00138.50           H  
ATOM   3846  HG  SER   236     170.309 153.709 221.444  1.00138.50           H  
ATOM   3847  N   LEU   237     168.724 152.264 218.652  1.00132.36           N  
ATOM   3848  CA  LEU   237     167.352 152.503 218.224  1.00132.36           C  
ATOM   3849  C   LEU   237     166.955 153.955 218.447  1.00132.36           C  
ATOM   3850  O   LEU   237     166.277 154.559 217.608  1.00132.36           O  
ATOM   3851  CB  LEU   237     166.403 151.570 218.975  1.00132.36           C  
ATOM   3852  CG  LEU   237     166.288 150.144 218.433  1.00132.36           C  
ATOM   3853  CD1 LEU   237     165.334 149.322 219.288  1.00132.36           C  
ATOM   3854  CD2 LEU   237     165.837 150.147 216.986  1.00132.36           C  
ATOM   3855  H   LEU   237     168.806 151.714 219.308  1.00132.36           H  
ATOM   3856  HA  LEU   237     167.282 152.323 217.275  1.00132.36           H  
ATOM   3857  HB2 LEU   237     166.704 151.505 219.895  1.00132.36           H  
ATOM   3858  HB3 LEU   237     165.515 151.958 218.955  1.00132.36           H  
ATOM   3859  HG  LEU   237     167.160 149.722 218.472  1.00132.36           H  
ATOM   3860 HD11 LEU   237     165.281 148.423 218.927  1.00132.36           H  
ATOM   3861 HD12 LEU   237     165.671 149.293 220.198  1.00132.36           H  
ATOM   3862 HD13 LEU   237     164.458 149.737 219.272  1.00132.36           H  
ATOM   3863 HD21 LEU   237     165.573 149.248 216.747  1.00132.36           H  
ATOM   3864 HD22 LEU   237     165.085 150.752 216.889  1.00132.36           H  
ATOM   3865 HD23 LEU   237     166.572 150.435 216.423  1.00132.36           H  
ATOM   3866  N   LYS   238     167.363 154.531 219.578  1.00133.63           N  
ATOM   3867  CA  LYS   238     166.978 155.903 219.886  1.00133.63           C  
ATOM   3868  C   LYS   238     167.610 156.888 218.909  1.00133.63           C  
ATOM   3869  O   LYS   238     166.979 157.881 218.521  1.00133.63           O  
ATOM   3870  CB  LYS   238     167.364 156.235 221.326  1.00133.63           C  
ATOM   3871  CG  LYS   238     166.614 155.396 222.349  1.00133.63           C  
ATOM   3872  CD  LYS   238     166.496 156.098 223.689  1.00133.63           C  
ATOM   3873  CE  LYS   238     165.486 155.399 224.586  1.00133.63           C  
ATOM   3874  NZ  LYS   238     164.092 155.535 224.078  1.00133.63           N1+
ATOM   3875  H   LYS   238     167.856 154.154 220.174  1.00133.63           H  
ATOM   3876  HA  LYS   238     166.014 155.984 219.809  1.00133.63           H  
ATOM   3877  HB2 LYS   238     168.313 156.072 221.443  1.00133.63           H  
ATOM   3878  HB3 LYS   238     167.164 157.168 221.498  1.00133.63           H  
ATOM   3879  HG2 LYS   238     165.719 155.218 222.019  1.00133.63           H  
ATOM   3880  HG3 LYS   238     167.090 154.562 222.486  1.00133.63           H  
ATOM   3881  HD2 LYS   238     167.358 156.088 224.134  1.00133.63           H  
ATOM   3882  HD3 LYS   238     166.198 157.010 223.549  1.00133.63           H  
ATOM   3883  HE2 LYS   238     165.700 154.454 224.630  1.00133.63           H  
ATOM   3884  HE3 LYS   238     165.523 155.791 225.472  1.00133.63           H  
ATOM   3885  HZ1 LYS   238     163.881 156.396 223.995  1.00133.63           H  
ATOM   3886  HZ2 LYS   238     163.523 155.151 224.645  1.00133.63           H  
ATOM   3887  HZ3 LYS   238     164.017 155.141 223.283  1.00133.63           H  
ATOM   3888  N   ALA   239     168.856 156.638 218.504  1.00133.24           N  
ATOM   3889  CA  ALA   239     169.475 157.484 217.490  1.00133.24           C  
ATOM   3890  C   ALA   239     168.699 157.416 216.182  1.00133.24           C  
ATOM   3891  O   ALA   239     168.491 158.439 215.517  1.00133.24           O  
ATOM   3892  CB  ALA   239     170.930 157.068 217.277  1.00133.24           C  
ATOM   3893  H   ALA   239     169.352 155.999 218.794  1.00133.24           H  
ATOM   3894  HA  ALA   239     169.467 158.404 217.798  1.00133.24           H  
ATOM   3895  HB1 ALA   239     171.326 157.641 216.602  1.00133.24           H  
ATOM   3896  HB2 ALA   239     171.410 157.162 218.114  1.00133.24           H  
ATOM   3897  HB3 ALA   239     170.954 156.144 216.984  1.00133.24           H  
ATOM   3898  N   SER   240     168.259 156.217 215.798  1.00127.62           N  
ATOM   3899  CA  SER   240     167.440 156.082 214.601  1.00127.62           C  
ATOM   3900  C   SER   240     166.136 156.853 214.743  1.00127.62           C  
ATOM   3901  O   SER   240     165.678 157.493 213.790  1.00127.62           O  
ATOM   3902  CB  SER   240     167.159 154.606 214.325  1.00127.62           C  
ATOM   3903  OG  SER   240     166.303 154.063 215.315  1.00127.62           O  
ATOM   3904  H   SER   240     168.420 155.479 216.209  1.00127.62           H  
ATOM   3905  HA  SER   240     167.924 156.444 213.841  1.00127.62           H  
ATOM   3906  HB2 SER   240     166.731 154.523 213.458  1.00127.62           H  
ATOM   3907  HB3 SER   240     167.997 154.119 214.329  1.00127.62           H  
ATOM   3908  HG  SER   240     166.659 154.132 216.072  1.00127.62           H  
ATOM   3909  N   LEU   241     165.516 156.794 215.922  1.00128.00           N  
ATOM   3910  CA  LEU   241     164.280 157.539 216.136  1.00128.00           C  
ATOM   3911  C   LEU   241     164.509 159.036 215.984  1.00128.00           C  
ATOM   3912  O   LEU   241     163.703 159.734 215.361  1.00128.00           O  
ATOM   3913  CB  LEU   241     163.706 157.228 217.518  1.00128.00           C  
ATOM   3914  CG  LEU   241     162.991 155.885 217.668  1.00128.00           C  
ATOM   3915  CD1 LEU   241     162.755 155.570 219.136  1.00128.00           C  
ATOM   3916  CD2 LEU   241     161.676 155.887 216.904  1.00128.00           C  
ATOM   3917  H   LEU   241     165.785 156.338 216.601  1.00128.00           H  
ATOM   3918  HA  LEU   241     163.629 157.268 215.471  1.00128.00           H  
ATOM   3919  HB2 LEU   241     164.434 157.239 218.159  1.00128.00           H  
ATOM   3920  HB3 LEU   241     163.067 157.921 217.745  1.00128.00           H  
ATOM   3921  HG  LEU   241     163.552 155.185 217.297  1.00128.00           H  
ATOM   3922 HD11 LEU   241     162.326 154.703 219.207  1.00128.00           H  
ATOM   3923 HD12 LEU   241     163.609 155.556 219.596  1.00128.00           H  
ATOM   3924 HD13 LEU   241     162.184 156.255 219.517  1.00128.00           H  
ATOM   3925 HD21 LEU   241     161.199 155.065 217.096  1.00128.00           H  
ATOM   3926 HD22 LEU   241     161.148 156.650 217.189  1.00128.00           H  
ATOM   3927 HD23 LEU   241     161.861 155.949 215.954  1.00128.00           H  
ATOM   3928  N   CYS   242     165.601 159.549 216.553  1.00126.84           N  
ATOM   3929  CA  CYS   242     165.893 160.974 216.419  1.00126.84           C  
ATOM   3930  C   CYS   242     166.138 161.349 214.961  1.00126.84           C  
ATOM   3931  O   CYS   242     165.662 162.392 214.486  1.00126.84           O  
ATOM   3932  CB  CYS   242     167.101 161.344 217.280  1.00126.84           C  
ATOM   3933  SG  CYS   242     166.882 161.017 219.045  1.00126.84           S  
ATOM   3934  H   CYS   242     166.176 159.104 217.011  1.00126.84           H  
ATOM   3935  HA  CYS   242     165.132 161.483 216.736  1.00126.84           H  
ATOM   3936  HB2 CYS   242     167.868 160.833 216.978  1.00126.84           H  
ATOM   3937  HB3 CYS   242     167.278 162.292 217.176  1.00126.84           H  
ATOM   3938  HG  CYS   242     166.684 159.844 219.204  1.00126.84           H  
ATOM   3939  N   VAL   243     166.881 160.510 214.235  1.00120.97           N  
ATOM   3940  CA  VAL   243     167.153 160.794 212.830  1.00120.97           C  
ATOM   3941  C   VAL   243     165.855 160.812 212.036  1.00120.97           C  
ATOM   3942  O   VAL   243     165.644 161.684 211.187  1.00120.97           O  
ATOM   3943  CB  VAL   243     168.152 159.772 212.258  1.00120.97           C  
ATOM   3944  CG1 VAL   243     168.231 159.898 210.743  1.00120.97           C  
ATOM   3945  CG2 VAL   243     169.523 159.967 212.885  1.00120.97           C  
ATOM   3946  H   VAL   243     167.232 159.783 214.530  1.00120.97           H  
ATOM   3947  HA  VAL   243     167.556 161.673 212.759  1.00120.97           H  
ATOM   3948  HB  VAL   243     167.847 158.876 212.472  1.00120.97           H  
ATOM   3949 HG11 VAL   243     169.045 159.470 210.435  1.00120.97           H  
ATOM   3950 HG12 VAL   243     167.460 159.463 210.346  1.00120.97           H  
ATOM   3951 HG13 VAL   243     168.243 160.838 210.504  1.00120.97           H  
ATOM   3952 HG21 VAL   243     170.115 159.265 212.573  1.00120.97           H  
ATOM   3953 HG22 VAL   243     169.871 160.834 212.620  1.00120.97           H  
ATOM   3954 HG23 VAL   243     169.440 159.926 213.850  1.00120.97           H  
ATOM   3955  N   LEU   244     164.967 159.853 212.296  1.00116.83           N  
ATOM   3956  CA  LEU   244     163.676 159.849 211.617  1.00116.83           C  
ATOM   3957  C   LEU   244     162.862 161.084 211.967  1.00116.83           C  
ATOM   3958  O   LEU   244     162.189 161.652 211.102  1.00116.83           O  
ATOM   3959  CB  LEU   244     162.889 158.588 211.960  1.00116.83           C  
ATOM   3960  CG  LEU   244     161.552 158.496 211.216  1.00116.83           C  
ATOM   3961  CD1 LEU   244     161.166 157.071 210.993  1.00116.83           C  
ATOM   3962  CD2 LEU   244     160.431 159.200 211.979  1.00116.83           C  
ATOM   3963  H   LEU   244     165.087 159.204 212.847  1.00116.83           H  
ATOM   3964  HA  LEU   244     163.828 159.852 210.659  1.00116.83           H  
ATOM   3965  HB2 LEU   244     163.420 157.813 211.725  1.00116.83           H  
ATOM   3966  HB3 LEU   244     162.705 158.585 212.912  1.00116.83           H  
ATOM   3967  HG  LEU   244     161.640 158.923 210.351  1.00116.83           H  
ATOM   3968 HD11 LEU   244     160.420 157.043 210.373  1.00116.83           H  
ATOM   3969 HD12 LEU   244     161.930 156.603 210.620  1.00116.83           H  
ATOM   3970 HD13 LEU   244     160.908 156.674 211.842  1.00116.83           H  
ATOM   3971 HD21 LEU   244     159.585 158.777 211.758  1.00116.83           H  
ATOM   3972 HD22 LEU   244     160.588 159.128 212.935  1.00116.83           H  
ATOM   3973 HD23 LEU   244     160.409 160.133 211.720  1.00116.83           H  
ATOM   3974  N   ALA   245     162.869 161.494 213.234  1.00118.70           N  
ATOM   3975  CA  ALA   245     162.111 162.681 213.614  1.00118.70           C  
ATOM   3976  C   ALA   245     162.587 163.892 212.825  1.00118.70           C  
ATOM   3977  O   ALA   245     161.784 164.616 212.221  1.00118.70           O  
ATOM   3978  CB  ALA   245     162.242 162.928 215.116  1.00118.70           C  
ATOM   3979  H   ALA   245     163.294 161.114 213.878  1.00118.70           H  
ATOM   3980  HA  ALA   245     161.174 162.538 213.411  1.00118.70           H  
ATOM   3981  HB1 ALA   245     161.732 163.719 215.352  1.00118.70           H  
ATOM   3982  HB2 ALA   245     161.898 162.157 215.592  1.00118.70           H  
ATOM   3983  HB3 ALA   245     163.178 163.061 215.331  1.00118.70           H  
ATOM   3984  N   LEU   246     163.903 164.110 212.798  1.00114.97           N  
ATOM   3985  CA  LEU   246     164.439 165.241 212.047  1.00114.97           C  
ATOM   3986  C   LEU   246     164.108 165.119 210.563  1.00114.97           C  
ATOM   3987  O   LEU   246     163.709 166.103 209.921  1.00114.97           O  
ATOM   3988  CB  LEU   246     165.950 165.332 212.264  1.00114.97           C  
ATOM   3989  CG  LEU   246     166.671 166.563 211.707  1.00114.97           C  
ATOM   3990  CD1 LEU   246     167.919 166.853 212.525  1.00114.97           C  
ATOM   3991  CD2 LEU   246     167.032 166.475 210.244  1.00114.97           C  
ATOM   3992  H   LEU   246     164.493 163.630 213.199  1.00114.97           H  
ATOM   3993  HA  LEU   246     164.038 166.060 212.378  1.00114.97           H  
ATOM   3994  HB2 LEU   246     166.116 165.315 213.219  1.00114.97           H  
ATOM   3995  HB3 LEU   246     166.359 164.552 211.857  1.00114.97           H  
ATOM   3996  HG  LEU   246     166.083 167.331 211.774  1.00114.97           H  
ATOM   3997 HD11 LEU   246     168.368 167.627 212.152  1.00114.97           H  
ATOM   3998 HD12 LEU   246     167.660 167.031 213.443  1.00114.97           H  
ATOM   3999 HD13 LEU   246     168.505 166.081 212.490  1.00114.97           H  
ATOM   4000 HD21 LEU   246     167.757 167.238 209.965  1.00114.97           H  
ATOM   4001 HD22 LEU   246     167.444 165.502 210.127  1.00114.97           H  
ATOM   4002 HD23 LEU   246     166.144 166.567 209.627  1.00114.97           H  
ATOM   4003  N   GLY   247     164.256 163.918 210.002  1.00109.82           N  
ATOM   4004  CA  GLY   247     164.002 163.741 208.584  1.00109.82           C  
ATOM   4005  C   GLY   247     162.559 164.012 208.212  1.00109.82           C  
ATOM   4006  O   GLY   247     162.281 164.673 207.211  1.00109.82           O  
ATOM   4007  H   GLY   247     164.498 163.205 210.418  1.00109.82           H  
ATOM   4008  HA2 GLY   247     164.568 164.344 208.078  1.00109.82           H  
ATOM   4009  HA3 GLY   247     164.218 162.831 208.330  1.00109.82           H  
ATOM   4010  N   LEU   248     161.620 163.500 209.007  1.00109.43           N  
ATOM   4011  CA  LEU   248     160.213 163.740 208.721  1.00109.43           C  
ATOM   4012  C   LEU   248     159.861 165.207 208.904  1.00109.43           C  
ATOM   4013  O   LEU   248     159.061 165.755 208.139  1.00109.43           O  
ATOM   4014  CB  LEU   248     159.330 162.864 209.607  1.00109.43           C  
ATOM   4015  CG  LEU   248     159.107 161.427 209.128  1.00109.43           C  
ATOM   4016  CD1 LEU   248     158.244 160.670 210.121  1.00109.43           C  
ATOM   4017  CD2 LEU   248     158.472 161.395 207.746  1.00109.43           C  
ATOM   4018  H   LEU   248     161.771 163.020 209.704  1.00109.43           H  
ATOM   4019  HA  LEU   248     160.040 163.512 207.795  1.00109.43           H  
ATOM   4020  HB2 LEU   248     159.736 162.815 210.486  1.00109.43           H  
ATOM   4021  HB3 LEU   248     158.458 163.283 209.679  1.00109.43           H  
ATOM   4022  HG  LEU   248     159.965 160.978 209.073  1.00109.43           H  
ATOM   4023 HD11 LEU   248     158.388 159.718 210.004  1.00109.43           H  
ATOM   4024 HD12 LEU   248     158.488 160.937 211.020  1.00109.43           H  
ATOM   4025 HD13 LEU   248     157.313 160.887 209.956  1.00109.43           H  
ATOM   4026 HD21 LEU   248     158.108 160.510 207.587  1.00109.43           H  
ATOM   4027 HD22 LEU   248     157.762 162.056 207.710  1.00109.43           H  
ATOM   4028 HD23 LEU   248     159.148 161.599 207.081  1.00109.43           H  
ATOM   4029  N   GLY   249     160.443 165.865 209.906  1.00106.13           N  
ATOM   4030  CA  GLY   249     160.212 167.293 210.041  1.00106.13           C  
ATOM   4031  C   GLY   249     160.641 168.051 208.801  1.00106.13           C  
ATOM   4032  O   GLY   249     159.877 168.868 208.284  1.00106.13           O  
ATOM   4033  H   GLY   249     160.959 165.518 210.501  1.00106.13           H  
ATOM   4034  HA2 GLY   249     159.269 167.457 210.195  1.00106.13           H  
ATOM   4035  HA3 GLY   249     160.713 167.632 210.800  1.00106.13           H  
ATOM   4036  N   ARG   250     161.861 167.788 208.304  1.00103.28           N  
ATOM   4037  CA  ARG   250     162.406 168.427 207.092  1.00103.28           C  
ATOM   4038  C   ARG   250     161.559 168.127 205.860  1.00103.28           C  
ATOM   4039  O   ARG   250     161.177 169.060 205.159  1.00103.28           O  
ATOM   4040  CB  ARG   250     163.861 167.992 206.852  1.00103.28           C  
ATOM   4041  CG  ARG   250     164.855 168.784 207.712  1.00103.28           C  
ATOM   4042  CD  ARG   250     166.295 168.419 207.328  1.00103.28           C  
ATOM   4043  NE  ARG   250     167.275 169.346 207.939  1.00103.28           N  
ATOM   4044  CZ  ARG   250     168.029 170.211 207.276  1.00103.28           C  
ATOM   4045  NH1 ARG   250     168.696 171.158 207.868  1.00103.28           N  
ATOM   4046  NH2 ARG   250     168.136 170.182 205.989  1.00103.28           N1+
ATOM   4047  H   ARG   250     162.430 167.098 208.789  1.00103.28           H  
ATOM   4048  HA  ARG   250     162.371 169.511 207.207  1.00103.28           H  
ATOM   4049  HB2 ARG   250     163.971 166.923 207.040  1.00103.28           H  
ATOM   4050  HB3 ARG   250     164.101 168.178 205.805  1.00103.28           H  
ATOM   4051  HG2 ARG   250     164.702 169.850 207.533  1.00103.28           H  
ATOM   4052  HG3 ARG   250     164.688 168.571 208.768  1.00103.28           H  
ATOM   4053  HD2 ARG   250     166.505 167.397 207.641  1.00103.28           H  
ATOM   4054  HD3 ARG   250     166.371 168.438 206.241  1.00103.28           H  
ATOM   4055  HE  ARG   250     167.271 169.425 208.941  1.00103.28           H  
ATOM   4056 HH11 ARG   250     168.663 171.301 208.855  1.00103.28           H  
ATOM   4057 HH12 ARG   250     169.045 171.878 207.240  1.00103.28           H  
ATOM   4058 HH21 ARG   250     167.533 169.593 205.457  1.00103.28           H  
ATOM   4059 HH22 ARG   250     168.361 171.076 205.541  1.00103.28           H  
ATOM   4060  N   LEU   251     161.156 166.870 205.671  1.00 97.47           N  
ATOM   4061  CA  LEU   251     160.253 166.481 204.589  1.00 97.47           C  
ATOM   4062  C   LEU   251     158.920 167.217 204.645  1.00 97.47           C  
ATOM   4063  O   LEU   251     158.453 167.695 203.607  1.00 97.47           O  
ATOM   4064  CB  LEU   251     159.983 164.969 204.635  1.00 97.47           C  
ATOM   4065  CG  LEU   251     161.029 164.093 203.967  1.00 97.47           C  
ATOM   4066  CD1 LEU   251     160.705 162.644 204.224  1.00 97.47           C  
ATOM   4067  CD2 LEU   251     161.062 164.370 202.485  1.00 97.47           C  
ATOM   4068  H   LEU   251     161.494 166.155 206.306  1.00 97.47           H  
ATOM   4069  HA  LEU   251     160.708 166.762 203.642  1.00 97.47           H  
ATOM   4070  HB2 LEU   251     159.915 164.680 205.559  1.00 97.47           H  
ATOM   4071  HB3 LEU   251     159.140 164.804 204.185  1.00 97.47           H  
ATOM   4072  HG  LEU   251     161.904 164.287 204.339  1.00 97.47           H  
ATOM   4073 HD11 LEU   251     161.352 162.089 203.760  1.00 97.47           H  
ATOM   4074 HD12 LEU   251     160.749 162.475 205.178  1.00 97.47           H  
ATOM   4075 HD13 LEU   251     159.812 162.457 203.896  1.00 97.47           H  
ATOM   4076 HD21 LEU   251     161.656 163.731 202.062  1.00 97.47           H  
ATOM   4077 HD22 LEU   251     160.166 164.279 202.126  1.00 97.47           H  
ATOM   4078 HD23 LEU   251     161.390 165.270 202.334  1.00 97.47           H  
ATOM   4079  N   LEU   252     158.284 167.300 205.811  1.00 99.13           N  
ATOM   4080  CA  LEU   252     157.018 168.013 205.886  1.00 99.13           C  
ATOM   4081  C   LEU   252     157.214 169.490 205.589  1.00 99.13           C  
ATOM   4082  O   LEU   252     156.382 170.107 204.914  1.00 99.13           O  
ATOM   4083  CB  LEU   252     156.375 167.805 207.255  1.00 99.13           C  
ATOM   4084  CG  LEU   252     155.390 166.634 207.320  1.00 99.13           C  
ATOM   4085  CD1 LEU   252     154.171 166.892 206.446  1.00 99.13           C  
ATOM   4086  CD2 LEU   252     156.065 165.334 206.912  1.00 99.13           C  
ATOM   4087  H   LEU   252     158.557 166.960 206.552  1.00 99.13           H  
ATOM   4088  HA  LEU   252     156.421 167.654 205.212  1.00 99.13           H  
ATOM   4089  HB2 LEU   252     157.075 167.637 207.906  1.00 99.13           H  
ATOM   4090  HB3 LEU   252     155.892 168.610 207.496  1.00 99.13           H  
ATOM   4091  HG  LEU   252     155.083 166.534 208.235  1.00 99.13           H  
ATOM   4092 HD11 LEU   252     153.470 166.268 206.692  1.00 99.13           H  
ATOM   4093 HD12 LEU   252     153.868 167.802 206.589  1.00 99.13           H  
ATOM   4094 HD13 LEU   252     154.414 166.766 205.516  1.00 99.13           H  
ATOM   4095 HD21 LEU   252     155.425 164.609 206.992  1.00 99.13           H  
ATOM   4096 HD22 LEU   252     156.367 165.405 205.993  1.00 99.13           H  
ATOM   4097 HD23 LEU   252     156.820 165.172 207.498  1.00 99.13           H  
ATOM   4098  N   CYS   253     158.318 170.092 206.044  1.00 98.75           N  
ATOM   4099  CA  CYS   253     158.638 171.492 205.762  1.00 98.75           C  
ATOM   4100  C   CYS   253     158.791 171.741 204.251  1.00 98.75           C  
ATOM   4101  O   CYS   253     158.149 172.637 203.699  1.00 98.75           O  
ATOM   4102  CB  CYS   253     159.902 171.858 206.553  1.00 98.75           C  
ATOM   4103  SG  CYS   253     160.226 173.638 206.425  1.00 98.75           S  
ATOM   4104  H   CYS   253     158.958 169.556 206.620  1.00 98.75           H  
ATOM   4105  HA  CYS   253     157.815 172.119 206.110  1.00 98.75           H  
ATOM   4106  HB2 CYS   253     159.760 171.592 207.603  1.00 98.75           H  
ATOM   4107  HB3 CYS   253     160.756 171.304 206.162  1.00 98.75           H  
ATOM   4108  HG  CYS   253     161.342 173.655 207.163  1.00 98.75           H  
ATOM   4109  N   TRP   254     159.539 170.880 203.551  1.00 90.40           N  
ATOM   4110  CA  TRP   254     159.730 170.977 202.104  1.00 90.40           C  
ATOM   4111  C   TRP   254     158.436 170.708 201.310  1.00 90.40           C  
ATOM   4112  O   TRP   254     158.157 171.457 200.375  1.00 90.40           O  
ATOM   4113  CB  TRP   254     160.852 170.029 201.660  1.00 90.40           C  
ATOM   4114  CG  TRP   254     162.211 170.144 202.298  1.00 90.40           C  
ATOM   4115  CD1 TRP   254     162.826 171.262 202.759  1.00 90.40           C  
ATOM   4116  CD2 TRP   254     163.161 169.057 202.530  1.00 90.40           C  
ATOM   4117  NE1 TRP   254     164.084 170.938 203.248  1.00 90.40           N  
ATOM   4118  CE2 TRP   254     164.339 169.594 203.123  1.00 90.40           C  
ATOM   4119  CE3 TRP   254     163.151 167.668 202.280  1.00 90.40           C  
ATOM   4120  CZ2 TRP   254     165.450 168.804 203.446  1.00 90.40           C  
ATOM   4121  CZ3 TRP   254     164.244 166.854 202.637  1.00 90.40           C  
ATOM   4122  CH2 TRP   254     165.394 167.420 203.218  1.00 90.40           C  
ATOM   4123  H   TRP   254     160.044 170.156 204.056  1.00 90.40           H  
ATOM   4124  HA  TRP   254     160.037 171.995 201.865  1.00 90.40           H  
ATOM   4125  HB2 TRP   254     160.504 169.011 201.834  1.00 90.40           H  
ATOM   4126  HB3 TRP   254     160.989 170.152 200.585  1.00 90.40           H  
ATOM   4127  HD1 TRP   254     162.399 172.257 202.744  1.00 90.40           H  
ATOM   4128  HE1 TRP   254     164.765 171.596 203.640  1.00 90.40           H  
ATOM   4129  HE3 TRP   254     162.290 167.237 201.795  1.00 90.40           H  
ATOM   4130  HZ2 TRP   254     166.333 169.277 203.844  1.00 90.40           H  
ATOM   4131  HZ3 TRP   254     164.210 165.793 202.438  1.00 90.40           H  
ATOM   4132  HH2 TRP   254     166.237 166.793 203.466  1.00 90.40           H  
ATOM   4133  N   TRP   255     157.591 169.737 201.699  1.00 93.32           N  
ATOM   4134  CA  TRP   255     156.286 169.503 201.045  1.00 93.32           C  
ATOM   4135  C   TRP   255     155.339 170.677 201.245  1.00 93.32           C  
ATOM   4136  O   TRP   255     154.666 171.106 200.300  1.00 93.32           O  
ATOM   4137  CB  TRP   255     155.631 168.214 201.526  1.00 93.32           C  
ATOM   4138  CG  TRP   255     154.290 167.985 200.920  1.00 93.32           C  
ATOM   4139  CD1 TRP   255     154.010 167.235 199.822  1.00 93.32           C  
ATOM   4140  CD2 TRP   255     153.039 168.511 201.376  1.00 93.32           C  
ATOM   4141  NE1 TRP   255     152.663 167.258 199.563  1.00 93.32           N  
ATOM   4142  CE2 TRP   255     152.045 168.036 200.504  1.00 93.32           C  
ATOM   4143  CE3 TRP   255     152.665 169.338 202.436  1.00 93.32           C  
ATOM   4144  CZ2 TRP   255     150.701 168.358 200.658  1.00 93.32           C  
ATOM   4145  CZ3 TRP   255     151.330 169.657 202.587  1.00 93.32           C  
ATOM   4146  CH2 TRP   255     150.365 169.169 201.703  1.00 93.32           C  
ATOM   4147  H   TRP   255     157.862 169.139 202.473  1.00 93.32           H  
ATOM   4148  HA  TRP   255     156.458 169.415 200.095  1.00 93.32           H  
ATOM   4149  HB2 TRP   255     156.199 167.464 201.289  1.00 93.32           H  
ATOM   4150  HB3 TRP   255     155.521 168.256 202.489  1.00 93.32           H  
ATOM   4151  HD1 TRP   255     154.641 166.772 199.320  1.00 93.32           H  
ATOM   4152  HE1 TRP   255     152.271 166.850 198.915  1.00 93.32           H  
ATOM   4153  HE3 TRP   255     153.301 169.667 203.028  1.00 93.32           H  
ATOM   4154  HZ2 TRP   255     150.057 168.034 200.071  1.00 93.32           H  
ATOM   4155  HZ3 TRP   255     151.069 170.207 203.290  1.00 93.32           H  
ATOM   4156  HH2 TRP   255     149.473 169.400 201.830  1.00 93.32           H  
ATOM   4157  N   TRP   256     155.255 171.201 202.468  1.00 96.87           N  
ATOM   4158  CA  TRP   256     154.394 172.351 202.705  1.00 96.87           C  
ATOM   4159  C   TRP   256     154.855 173.549 201.891  1.00 96.87           C  
ATOM   4160  O   TRP   256     154.034 174.261 201.302  1.00 96.87           O  
ATOM   4161  CB  TRP   256     154.365 172.689 204.192  1.00 96.87           C  
ATOM   4162  CG  TRP   256     153.417 173.789 204.520  1.00 96.87           C  
ATOM   4163  CD1 TRP   256     152.076 173.679 204.725  1.00 96.87           C  
ATOM   4164  CD2 TRP   256     153.738 175.173 204.687  1.00 96.87           C  
ATOM   4165  NE1 TRP   256     151.538 174.910 205.005  1.00 96.87           N  
ATOM   4166  CE2 TRP   256     152.540 175.844 204.989  1.00 96.87           C  
ATOM   4167  CE3 TRP   256     154.922 175.909 204.611  1.00 96.87           C  
ATOM   4168  CZ2 TRP   256     152.491 177.216 205.213  1.00 96.87           C  
ATOM   4169  CZ3 TRP   256     154.872 177.271 204.834  1.00 96.87           C  
ATOM   4170  CH2 TRP   256     153.666 177.910 205.132  1.00 96.87           C  
ATOM   4171  H   TRP   256     155.676 170.914 203.161  1.00 96.87           H  
ATOM   4172  HA  TRP   256     153.490 172.131 202.429  1.00 96.87           H  
ATOM   4173  HB2 TRP   256     154.094 171.902 204.689  1.00 96.87           H  
ATOM   4174  HB3 TRP   256     155.253 172.966 204.469  1.00 96.87           H  
ATOM   4175  HD1 TRP   256     151.593 172.886 204.677  1.00 96.87           H  
ATOM   4176  HE1 TRP   256     150.709 175.069 205.166  1.00 96.87           H  
ATOM   4177  HE3 TRP   256     155.856 175.416 204.382  1.00 96.87           H  
ATOM   4178  HZ2 TRP   256     151.690 177.644 205.413  1.00 96.87           H  
ATOM   4179  HZ3 TRP   256     155.654 177.771 204.785  1.00 96.87           H  
ATOM   4180  HH2 TRP   256     153.662 178.828 205.278  1.00 96.87           H  
ATOM   4181  N   LEU   257     156.171 173.792 201.823  1.00 92.17           N  
ATOM   4182  CA  LEU   257     156.761 174.905 201.074  1.00 92.17           C  
ATOM   4183  C   LEU   257     156.553 174.763 199.556  1.00 92.17           C  
ATOM   4184  O   LEU   257     156.322 175.762 198.871  1.00 92.17           O  
ATOM   4185  CB  LEU   257     158.252 174.983 201.453  1.00 92.17           C  
ATOM   4186  CG  LEU   257     159.049 176.127 200.800  1.00 92.17           C  
ATOM   4187  CD1 LEU   257     158.499 177.509 201.161  1.00 92.17           C  
ATOM   4188  CD2 LEU   257     160.501 176.047 201.278  1.00 92.17           C  
ATOM   4189  H   LEU   257     156.794 173.205 202.368  1.00 92.17           H  
ATOM   4190  HA  LEU   257     156.265 175.824 201.388  1.00 92.17           H  
ATOM   4191  HB2 LEU   257     158.322 175.091 202.537  1.00 92.17           H  
ATOM   4192  HB3 LEU   257     158.727 174.039 201.182  1.00 92.17           H  
ATOM   4193  HG  LEU   257     159.039 176.013 199.716  1.00 92.17           H  
ATOM   4194 HD11 LEU   257     159.132 178.282 200.725  1.00 92.17           H  
ATOM   4195 HD12 LEU   257     157.495 177.627 200.757  1.00 92.17           H  
ATOM   4196 HD13 LEU   257     158.473 177.631 202.244  1.00 92.17           H  
ATOM   4197 HD21 LEU   257     161.073 176.882 200.878  1.00 92.17           H  
ATOM   4198 HD22 LEU   257     160.537 176.088 202.367  1.00 92.17           H  
ATOM   4199 HD23 LEU   257     160.945 175.113 200.937  1.00 92.17           H  
ATOM   4200  N   ALA   258     156.568 173.533 199.035  1.00 90.84           N  
ATOM   4201  CA  ALA   258     156.234 173.264 197.643  1.00 90.84           C  
ATOM   4202  C   ALA   258     154.743 173.477 197.364  1.00 90.84           C  
ATOM   4203  O   ALA   258     154.419 174.128 196.369  1.00 90.84           O  
ATOM   4204  CB  ALA   258     156.622 171.835 197.276  1.00 90.84           C  
ATOM   4205  H   ALA   258     156.794 172.748 199.636  1.00 90.84           H  
ATOM   4206  HA  ALA   258     156.799 173.948 197.009  1.00 90.84           H  
ATOM   4207  HB1 ALA   258     156.667 171.731 196.191  1.00 90.84           H  
ATOM   4208  HB2 ALA   258     157.579 171.564 197.712  1.00 90.84           H  
ATOM   4209  HB3 ALA   258     155.848 171.178 197.653  1.00 90.84           H  
ATOM   4210  N   GLU   259     153.821 173.008 198.224  1.00 98.55           N  
ATOM   4211  CA  GLU   259     152.404 173.216 197.952  1.00 98.55           C  
ATOM   4212  C   GLU   259     152.020 174.681 198.085  1.00 98.55           C  
ATOM   4213  O   GLU   259     151.159 175.162 197.342  1.00 98.55           O  
ATOM   4214  CB  GLU   259     151.546 172.354 198.873  1.00 98.55           C  
ATOM   4215  CG  GLU   259     151.445 170.896 198.445  1.00 98.55           C  
ATOM   4216  CD  GLU   259     151.035 170.722 196.993  1.00 98.55           C  
ATOM   4217  OE1 GLU   259     150.409 171.645 196.435  1.00 98.55           O  
ATOM   4218  OE2 GLU   259     151.339 169.662 196.408  1.00 98.55           O1-
ATOM   4219  H   GLU   259     153.998 172.584 198.951  1.00 98.55           H  
ATOM   4220  HA  GLU   259     152.234 172.964 197.034  1.00 98.55           H  
ATOM   4221  HB2 GLU   259     151.929 172.374 199.765  1.00 98.55           H  
ATOM   4222  HB3 GLU   259     150.647 172.719 198.894  1.00 98.55           H  
ATOM   4223  HG2 GLU   259     152.308 170.469 198.568  1.00 98.55           H  
ATOM   4224  HG3 GLU   259     150.777 170.458 198.993  1.00 98.55           H  
ATOM   4225  N   LEU   260     152.638 175.408 199.015  1.00 98.65           N  
ATOM   4226  CA  LEU   260     152.568 176.871 199.018  1.00 98.65           C  
ATOM   4227  C   LEU   260     152.932 177.518 197.688  1.00 98.65           C  
ATOM   4228  O   LEU   260     152.101 178.207 197.088  1.00 98.65           O  
ATOM   4229  CB  LEU   260     153.418 177.446 200.155  1.00 98.65           C  
ATOM   4230  CG  LEU   260     153.257 178.923 200.522  1.00 98.65           C  
ATOM   4231  CD1 LEU   260     153.462 179.144 202.009  1.00 98.65           C  
ATOM   4232  CD2 LEU   260     154.225 179.831 199.755  1.00 98.65           C  
ATOM   4233  H   LEU   260     153.270 174.946 199.664  1.00 98.65           H  
ATOM   4234  HA  LEU   260     151.531 177.062 199.199  1.00 98.65           H  
ATOM   4235  HB2 LEU   260     153.047 176.946 200.998  1.00 98.65           H  
ATOM   4236  HB3 LEU   260     154.471 177.191 200.038  1.00 98.65           H  
ATOM   4237  HG  LEU   260     152.237 179.213 200.376  1.00 98.65           H  
ATOM   4238 HD11 LEU   260     153.401 180.093 202.201  1.00 98.65           H  
ATOM   4239 HD12 LEU   260     152.821 178.657 202.549  1.00 98.65           H  
ATOM   4240 HD13 LEU   260     154.460 178.804 202.285  1.00 98.65           H  
ATOM   4241 HD21 LEU   260     154.057 180.870 200.040  1.00 98.65           H  
ATOM   4242 HD22 LEU   260     155.253 179.556 199.990  1.00 98.65           H  
ATOM   4243 HD23 LEU   260     154.072 179.740 198.683  1.00 98.65           H  
ATOM   4244  N   MET   261     154.161 177.270 197.228  1.00 93.37           N  
ATOM   4245  CA  MET   261     154.687 177.815 195.977  1.00 93.37           C  
ATOM   4246  C   MET   261     153.885 177.341 194.756  1.00 93.37           C  
ATOM   4247  O   MET   261     153.896 178.023 193.735  1.00 93.37           O  
ATOM   4248  CB  MET   261     156.178 177.463 195.882  1.00 93.37           C  
ATOM   4249  CG  MET   261     156.852 178.020 194.620  1.00 93.37           C  
ATOM   4250  SD  MET   261     158.669 178.007 194.622  1.00 93.37           S  
ATOM   4251  CE  MET   261     159.007 176.333 195.230  1.00 93.37           C  
ATOM   4252  H   MET   261     154.771 176.677 197.783  1.00 93.37           H  
ATOM   4253  HA  MET   261     154.596 178.902 196.011  1.00 93.37           H  
ATOM   4254  HB2 MET   261     156.686 177.877 196.755  1.00 93.37           H  
ATOM   4255  HB3 MET   261     156.290 176.378 195.898  1.00 93.37           H  
ATOM   4256  HG2 MET   261     156.510 177.442 193.762  1.00 93.37           H  
ATOM   4257  HG3 MET   261     156.530 179.052 194.476  1.00 93.37           H  
ATOM   4258  HE1 MET   261     160.067 176.109 195.107  1.00 93.37           H  
ATOM   4259  HE2 MET   261     158.751 176.266 196.288  1.00 93.37           H  
ATOM   4260  HE3 MET   261     158.410 175.613 194.674  1.00 93.37           H  
ATOM   4261  N   ALA   262     153.111 176.255 194.875  1.00 98.22           N  
ATOM   4262  CA  ALA   262     152.151 175.871 193.852  1.00 98.22           C  
ATOM   4263  C   ALA   262     150.838 176.639 193.908  1.00 98.22           C  
ATOM   4264  O   ALA   262     150.373 177.157 192.889  1.00 98.22           O  
ATOM   4265  CB  ALA   262     151.886 174.367 193.896  1.00 98.22           C  
ATOM   4266  H   ALA   262     153.206 175.676 195.702  1.00 98.22           H  
ATOM   4267  HA  ALA   262     152.580 176.073 193.007  1.00 98.22           H  
ATOM   4268  HB1 ALA   262     151.297 174.129 193.163  1.00 98.22           H  
ATOM   4269  HB2 ALA   262     152.730 173.896 193.811  1.00 98.22           H  
ATOM   4270  HB3 ALA   262     151.467 174.145 194.743  1.00 98.22           H  
ATOM   4271  N   HIS   263     150.226 176.729 195.089  1.00104.89           N  
ATOM   4272  CA  HIS   263     148.926 177.385 195.195  1.00104.89           C  
ATOM   4273  C   HIS   263     149.033 178.874 194.896  1.00104.89           C  
ATOM   4274  O   HIS   263     148.250 179.413 194.107  1.00104.89           O  
ATOM   4275  CB  HIS   263     148.336 177.168 196.585  1.00104.89           C  
ATOM   4276  CG  HIS   263     147.893 175.763 196.843  1.00104.89           C  
ATOM   4277  ND1 HIS   263     146.781 175.463 197.598  1.00104.89           N1+
ATOM   4278  CD2 HIS   263     148.417 174.577 196.456  1.00104.89           C  
ATOM   4279  CE1 HIS   263     146.637 174.151 197.663  1.00104.89           C  
ATOM   4280  NE2 HIS   263     147.617 173.591 196.979  1.00104.89           N  
ATOM   4281  H   HIS   263     150.537 176.424 195.831  1.00104.89           H  
ATOM   4282  HA  HIS   263     148.321 176.991 194.548  1.00104.89           H  
ATOM   4283  HB2 HIS   263     149.007 177.394 197.248  1.00104.89           H  
ATOM   4284  HB3 HIS   263     147.563 177.746 196.690  1.00104.89           H  
ATOM   4285  HD1 HIS   263     146.129 176.187 198.064  1.00104.89           H  
ATOM   4286  HD2 HIS   263     149.299 174.433 195.850  1.00104.89           H  
ATOM   4287  HE2 HIS   263     147.756 172.598 196.860  1.00104.89           H  
ATOM   4288  HE1 HIS   263     145.961 173.701 198.114  1.00104.89           H  
ATOM   4289  N   LEU   264     149.994 179.560 195.516  1.00100.83           N  
ATOM   4290  CA  LEU   264     150.111 180.999 195.294  1.00100.83           C  
ATOM   4291  C   LEU   264     150.349 181.342 193.832  1.00100.83           C  
ATOM   4292  O   LEU   264     149.943 182.416 193.378  1.00100.83           O  
ATOM   4293  CB  LEU   264     151.247 181.583 196.129  1.00100.83           C  
ATOM   4294  CG  LEU   264     151.027 181.835 197.615  1.00100.83           C  
ATOM   4295  CD1 LEU   264     150.957 180.553 198.404  1.00100.83           C  
ATOM   4296  CD2 LEU   264     152.162 182.712 198.124  1.00100.83           C  
ATOM   4297  H   LEU   264     150.574 179.227 196.057  1.00100.83           H  
ATOM   4298  HA  LEU   264     149.286 181.426 195.572  1.00100.83           H  
ATOM   4299  HB2 LEU   264     152.004 180.981 196.060  1.00100.83           H  
ATOM   4300  HB3 LEU   264     151.489 182.436 195.736  1.00100.83           H  
ATOM   4301  HG  LEU   264     150.194 182.315 197.739  1.00100.83           H  
ATOM   4302 HD11 LEU   264     150.754 180.765 199.328  1.00100.83           H  
ATOM   4303 HD12 LEU   264     150.262 179.987 198.035  1.00100.83           H  
ATOM   4304 HD13 LEU   264     151.814 180.108 198.349  1.00100.83           H  
ATOM   4305 HD21 LEU   264     152.036 182.879 199.071  1.00100.83           H  
ATOM   4306 HD22 LEU   264     153.120 182.215 197.970  1.00100.83           H  
ATOM   4307 HD23 LEU   264     152.155 183.552 197.637  1.00100.83           H  
ATOM   4308  N   MET   265     151.001 180.460 193.082  1.00 99.92           N  
ATOM   4309  CA  MET   265     151.644 180.835 191.831  1.00 99.92           C  
ATOM   4310  C   MET   265     151.342 179.790 190.768  1.00 99.92           C  
ATOM   4311  O   MET   265     151.804 178.651 190.868  1.00 99.92           O  
ATOM   4312  CB  MET   265     153.151 180.975 192.057  1.00 99.92           C  
ATOM   4313  CG  MET   265     153.469 181.960 193.176  1.00 99.92           C  
ATOM   4314  SD  MET   265     155.181 182.126 193.738  1.00 99.92           S  
ATOM   4315  CE  MET   265     156.059 182.207 192.173  1.00 99.92           C  
ATOM   4316  H   MET   265     151.090 179.628 193.276  1.00 99.92           H  
ATOM   4317  HA  MET   265     151.303 181.692 191.536  1.00 99.92           H  
ATOM   4318  HB2 MET   265     153.526 180.115 192.301  1.00 99.92           H  
ATOM   4319  HB3 MET   265     153.560 181.296 191.238  1.00 99.92           H  
ATOM   4320  HG2 MET   265     153.148 182.835 192.901  1.00 99.92           H  
ATOM   4321  HG3 MET   265     152.999 181.688 193.979  1.00 99.92           H  
ATOM   4322  HE1 MET   265     157.090 182.502 192.360  1.00 99.92           H  
ATOM   4323  HE2 MET   265     156.025 181.224 191.714  1.00 99.92           H  
ATOM   4324  HE3 MET   265     155.588 182.915 191.502  1.00 99.92           H  
ATOM   4325  N   TYR   266     150.575 180.179 189.755  1.00105.00           N  
ATOM   4326  CA  TYR   266     150.274 179.301 188.626  1.00105.00           C  
ATOM   4327  C   TYR   266     151.346 179.397 187.545  1.00105.00           C  
ATOM   4328  O   TYR   266     151.049 179.650 186.380  1.00105.00           O  
ATOM   4329  CB  TYR   266     148.905 179.639 188.051  1.00105.00           C  
ATOM   4330  CG  TYR   266     147.776 179.607 189.048  1.00105.00           C  
ATOM   4331  CD1 TYR   266     147.406 178.428 189.662  1.00105.00           C  
ATOM   4332  CD2 TYR   266     147.060 180.753 189.353  1.00105.00           C  
ATOM   4333  CE1 TYR   266     146.373 178.389 190.566  1.00105.00           C  
ATOM   4334  CE2 TYR   266     146.025 180.726 190.259  1.00105.00           C  
ATOM   4335  CZ  TYR   266     145.683 179.539 190.863  1.00105.00           C  
ATOM   4336  OH  TYR   266     144.649 179.497 191.766  1.00105.00           O  
ATOM   4337  H   TYR   266     150.207 180.955 189.696  1.00105.00           H  
ATOM   4338  HA  TYR   266     150.248 178.383 188.938  1.00105.00           H  
ATOM   4339  HB2 TYR   266     148.936 180.530 187.667  1.00105.00           H  
ATOM   4340  HB3 TYR   266     148.695 178.993 187.361  1.00105.00           H  
ATOM   4341  HD1 TYR   266     147.870 177.649 189.468  1.00105.00           H  
ATOM   4342  HD2 TYR   266     147.291 181.556 188.947  1.00105.00           H  
ATOM   4343  HE1 TYR   266     146.144 177.586 190.972  1.00105.00           H  
ATOM   4344  HE2 TYR   266     145.557 181.504 190.458  1.00105.00           H  
ATOM   4345  HH  TYR   266     144.539 178.711 192.039  1.00105.00           H  
ATOM   4346  N   MET   267     152.608 179.184 187.921  1.00 93.74           N  
ATOM   4347  CA  MET   267     153.696 179.311 186.955  1.00 93.74           C  
ATOM   4348  C   MET   267     153.539 178.309 185.818  1.00 93.74           C  
ATOM   4349  O   MET   267     153.650 178.664 184.637  1.00 93.74           O  
ATOM   4350  CB  MET   267     155.039 179.118 187.658  1.00 93.74           C  
ATOM   4351  CG  MET   267     155.206 177.745 188.281  1.00 93.74           C  
ATOM   4352  SD  MET   267     156.640 177.588 189.355  1.00 93.74           S  
ATOM   4353  CE  MET   267     156.062 178.456 190.803  1.00 93.74           C  
ATOM   4354  H   MET   267     152.853 178.964 188.715  1.00 93.74           H  
ATOM   4355  HA  MET   267     153.674 180.206 186.588  1.00 93.74           H  
ATOM   4356  HB2 MET   267     155.753 179.242 187.012  1.00 93.74           H  
ATOM   4357  HB3 MET   267     155.116 179.778 188.364  1.00 93.74           H  
ATOM   4358  HG2 MET   267     154.418 177.543 188.810  1.00 93.74           H  
ATOM   4359  HG3 MET   267     155.306 177.092 187.571  1.00 93.74           H  
ATOM   4360  HE1 MET   267     156.819 178.418 191.587  1.00 93.74           H  
ATOM   4361  HE2 MET   267     155.928 179.466 190.456  1.00 93.74           H  
ATOM   4362  HE3 MET   267     155.121 178.036 191.162  1.00 93.74           H  
ATOM   4363  N   HIS   268     153.264 177.051 186.155  1.00 91.18           N  
ATOM   4364  CA  HIS   268     153.103 176.032 185.127  1.00 91.18           C  
ATOM   4365  C   HIS   268     151.919 176.351 184.233  1.00 91.18           C  
ATOM   4366  O   HIS   268     151.927 176.039 183.036  1.00 91.18           O  
ATOM   4367  CB  HIS   268     152.939 174.666 185.780  1.00 91.18           C  
ATOM   4368  CG  HIS   268     154.048 174.326 186.717  1.00 91.18           C  
ATOM   4369  CD2 HIS   268     153.937 174.462 188.082  1.00 91.18           C  
ATOM   4370  ND1 HIS   268     155.302 173.876 186.483  1.00 91.18           N  
ATOM   4371  NE2 HIS   268     155.072 174.099 188.651  1.00 91.18           N  
ATOM   4372  CE1 HIS   268     155.917 173.739 187.702  1.00 91.18           C  
ATOM   4373  H   HIS   268     153.162 176.770 186.961  1.00 91.18           H  
ATOM   4374  HA  HIS   268     153.900 176.006 184.575  1.00 91.18           H  
ATOM   4375  HB2 HIS   268     152.110 174.658 186.283  1.00 91.18           H  
ATOM   4376  HB3 HIS   268     152.912 173.985 185.091  1.00 91.18           H  
ATOM   4377  HD2 HIS   268     153.059 174.811 188.606  1.00 91.18           H  
ATOM   4378  HE2 HIS   268     155.248 174.098 189.564  1.00 91.18           H  
ATOM   4379  HE1 HIS   268     156.722 173.463 187.827  1.00 91.18           H  
ATOM   4380  N   ALA   269     150.889 176.976 184.798  1.00101.45           N  
ATOM   4381  CA  ALA   269     149.754 177.391 183.991  1.00101.45           C  
ATOM   4382  C   ALA   269     150.183 178.386 182.925  1.00101.45           C  
ATOM   4383  O   ALA   269     149.786 178.270 181.761  1.00101.45           O  
ATOM   4384  CB  ALA   269     148.681 177.991 184.892  1.00101.45           C  
ATOM   4385  H   ALA   269     150.825 177.166 185.633  1.00101.45           H  
ATOM   4386  HA  ALA   269     149.379 176.615 183.547  1.00101.45           H  
ATOM   4387  HB1 ALA   269     147.827 177.950 184.447  1.00101.45           H  
ATOM   4388  HB2 ALA   269     148.644 177.472 185.709  1.00101.45           H  
ATOM   4389  HB3 ALA   269     148.919 178.907 185.099  1.00101.45           H  
ATOM   4390  N   ILE   270     151.011 179.362 183.299  1.00 96.75           N  
ATOM   4391  CA  ILE   270     151.487 180.340 182.327  1.00 96.75           C  
ATOM   4392  C   ILE   270     152.358 179.663 181.282  1.00 96.75           C  
ATOM   4393  O   ILE   270     152.252 179.946 180.084  1.00 96.75           O  
ATOM   4394  CB  ILE   270     152.233 181.479 183.043  1.00 96.75           C  
ATOM   4395  CG1 ILE   270     151.274 182.222 183.972  1.00 96.75           C  
ATOM   4396  CG2 ILE   270     152.834 182.428 182.033  1.00 96.75           C  
ATOM   4397  CD1 ILE   270     151.942 183.190 184.915  1.00 96.75           C  
ATOM   4398  H   ILE   270     151.307 179.477 184.098  1.00 96.75           H  
ATOM   4399  HA  ILE   270     150.722 180.727 181.872  1.00 96.75           H  
ATOM   4400  HB  ILE   270     152.949 181.095 183.573  1.00 96.75           H  
ATOM   4401 HG12 ILE   270     150.644 182.724 183.431  1.00 96.75           H  
ATOM   4402 HG13 ILE   270     150.797 181.573 184.512  1.00 96.75           H  
ATOM   4403 HG21 ILE   270     153.167 183.216 182.489  1.00 96.75           H  
ATOM   4404 HG22 ILE   270     153.566 181.987 181.574  1.00 96.75           H  
ATOM   4405 HG23 ILE   270     152.149 182.684 181.395  1.00 96.75           H  
ATOM   4406 HD11 ILE   270     151.261 183.610 185.464  1.00 96.75           H  
ATOM   4407 HD12 ILE   270     152.563 182.704 185.479  1.00 96.75           H  
ATOM   4408 HD13 ILE   270     152.414 183.866 184.405  1.00 96.75           H  
ATOM   4409  N   TYR   271     153.234 178.760 181.717  1.00 88.38           N  
ATOM   4410  CA  TYR   271     154.080 178.034 180.778  1.00 88.38           C  
ATOM   4411  C   TYR   271     153.280 177.138 179.845  1.00 88.38           C  
ATOM   4412  O   TYR   271     153.781 176.770 178.778  1.00 88.38           O  
ATOM   4413  CB  TYR   271     155.088 177.196 181.558  1.00 88.38           C  
ATOM   4414  CG  TYR   271     156.315 177.945 182.016  1.00 88.38           C  
ATOM   4415  CD1 TYR   271     156.415 179.317 181.877  1.00 88.38           C  
ATOM   4416  CD2 TYR   271     157.347 177.280 182.644  1.00 88.38           C  
ATOM   4417  CE1 TYR   271     157.521 179.987 182.301  1.00 88.38           C  
ATOM   4418  CE2 TYR   271     158.448 177.944 183.078  1.00 88.38           C  
ATOM   4419  CZ  TYR   271     158.530 179.294 182.906  1.00 88.38           C  
ATOM   4420  OH  TYR   271     159.640 179.961 183.346  1.00 88.38           O  
ATOM   4421  H   TYR   271     153.355 178.551 182.542  1.00 88.38           H  
ATOM   4422  HA  TYR   271     154.556 178.666 180.216  1.00 88.38           H  
ATOM   4423  HB2 TYR   271     154.647 176.836 182.344  1.00 88.38           H  
ATOM   4424  HB3 TYR   271     155.385 176.470 180.988  1.00 88.38           H  
ATOM   4425  HD1 TYR   271     155.732 179.791 181.461  1.00 88.38           H  
ATOM   4426  HD2 TYR   271     157.295 176.357 182.759  1.00 88.38           H  
ATOM   4427  HE1 TYR   271     157.583 180.910 182.192  1.00 88.38           H  
ATOM   4428  HE2 TYR   271     159.142 177.482 183.486  1.00 88.38           H  
ATOM   4429  HH  TYR   271     159.671 180.717 182.986  1.00 88.38           H  
ATOM   4430  N   SER   272     152.063 176.757 180.229  1.00 96.11           N  
ATOM   4431  CA  SER   272     151.285 175.845 179.399  1.00 96.11           C  
ATOM   4432  C   SER   272     150.700 176.536 178.175  1.00 96.11           C  
ATOM   4433  O   SER   272     150.710 175.966 177.081  1.00 96.11           O  
ATOM   4434  CB  SER   272     150.171 175.212 180.224  1.00 96.11           C  
ATOM   4435  OG  SER   272     149.546 174.174 179.494  1.00 96.11           O  
ATOM   4436  H   SER   272     151.671 177.006 180.953  1.00 96.11           H  
ATOM   4437  HA  SER   272     151.865 175.131 179.087  1.00 96.11           H  
ATOM   4438  HB2 SER   272     150.551 174.842 181.036  1.00 96.11           H  
ATOM   4439  HB3 SER   272     149.516 175.892 180.445  1.00 96.11           H  
ATOM   4440  HG  SER   272     148.732 174.350 179.386  1.00 96.11           H  
ATOM   4441  N   SER   273     150.180 177.749 178.333  1.00 99.26           N  
ATOM   4442  CA  SER   273     149.615 178.516 177.226  1.00 99.26           C  
ATOM   4443  C   SER   273     150.567 179.662 176.917  1.00 99.26           C  
ATOM   4444  O   SER   273     150.675 180.615 177.694  1.00 99.26           O  
ATOM   4445  CB  SER   273     148.222 179.036 177.565  1.00 99.26           C  
ATOM   4446  OG  SER   273     148.274 179.987 178.613  1.00 99.26           O  
ATOM   4447  H   SER   273     150.141 178.159 179.088  1.00 99.26           H  
ATOM   4448  HA  SER   273     149.547 177.953 176.439  1.00 99.26           H  
ATOM   4449  HB2 SER   273     147.841 179.455 176.777  1.00 99.26           H  
ATOM   4450  HB3 SER   273     147.671 178.289 177.842  1.00 99.26           H  
ATOM   4451  HG  SER   273     147.501 180.266 178.786  1.00 99.26           H  
ATOM   4452  N   ILE   274     151.246 179.571 175.775  1.00 96.49           N  
ATOM   4453  CA  ILE   274     152.318 180.520 175.477  1.00 96.49           C  
ATOM   4454  C   ILE   274     151.812 181.953 175.413  1.00 96.49           C  
ATOM   4455  O   ILE   274     152.468 182.841 175.978  1.00 96.49           O  
ATOM   4456  CB  ILE   274     153.063 180.089 174.207  1.00 96.49           C  
ATOM   4457  CG1 ILE   274     153.684 178.707 174.406  1.00 96.49           C  
ATOM   4458  CG2 ILE   274     154.139 181.097 173.860  1.00 96.49           C  
ATOM   4459  CD1 ILE   274     153.954 177.969 173.121  1.00 96.49           C  
ATOM   4460  H   ILE   274     151.108 178.981 175.165  1.00 96.49           H  
ATOM   4461  HA  ILE   274     152.959 180.482 176.204  1.00 96.49           H  
ATOM   4462  HB  ILE   274     152.430 180.044 173.473  1.00 96.49           H  
ATOM   4463 HG12 ILE   274     154.530 178.811 174.869  1.00 96.49           H  
ATOM   4464 HG13 ILE   274     153.087 178.159 174.937  1.00 96.49           H  
ATOM   4465 HG21 ILE   274     154.736 180.707 173.203  1.00 96.49           H  
ATOM   4466 HG22 ILE   274     153.723 181.894 173.495  1.00 96.49           H  
ATOM   4467 HG23 ILE   274     154.634 181.319 174.664  1.00 96.49           H  
ATOM   4468 HD11 ILE   274     154.327 177.098 173.329  1.00 96.49           H  
ATOM   4469 HD12 ILE   274     153.121 177.864 172.636  1.00 96.49           H  
ATOM   4470 HD13 ILE   274     154.585 178.480 172.590  1.00 96.49           H  
ATOM   4471  N   PRO   275     150.687 182.265 174.761  1.00100.86           N  
ATOM   4472  CA  PRO   275     150.309 183.682 174.608  1.00100.86           C  
ATOM   4473  C   PRO   275     150.261 184.453 175.917  1.00100.86           C  
ATOM   4474  O   PRO   275     150.708 185.608 175.974  1.00100.86           O  
ATOM   4475  CB  PRO   275     148.926 183.593 173.951  1.00100.86           C  
ATOM   4476  CG  PRO   275     148.942 182.309 173.220  1.00100.86           C  
ATOM   4477  CD  PRO   275     149.755 181.371 174.056  1.00100.86           C  
ATOM   4478  HA  PRO   275     150.921 184.125 174.000  1.00100.86           H  
ATOM   4479  HB2 PRO   275     148.237 183.593 174.633  1.00100.86           H  
ATOM   4480  HB3 PRO   275     148.805 184.336 173.339  1.00100.86           H  
ATOM   4481  HG2 PRO   275     148.035 181.980 173.122  1.00100.86           H  
ATOM   4482  HG3 PRO   275     149.355 182.435 172.351  1.00100.86           H  
ATOM   4483  HD2 PRO   275     149.187 180.904 174.689  1.00100.86           H  
ATOM   4484  HD3 PRO   275     150.242 180.751 173.491  1.00100.86           H  
ATOM   4485  N   LEU   276     149.742 183.837 176.980  1.00104.97           N  
ATOM   4486  CA  LEU   276     149.690 184.517 178.269  1.00104.97           C  
ATOM   4487  C   LEU   276     151.086 184.900 178.737  1.00104.97           C  
ATOM   4488  O   LEU   276     151.282 185.968 179.329  1.00104.97           O  
ATOM   4489  CB  LEU   276     149.005 183.622 179.300  1.00104.97           C  
ATOM   4490  CG  LEU   276     148.499 184.285 180.581  1.00104.97           C  
ATOM   4491  CD1 LEU   276     147.722 185.561 180.300  1.00104.97           C  
ATOM   4492  CD2 LEU   276     147.642 183.306 181.347  1.00104.97           C  
ATOM   4493  H   LEU   276     149.418 183.040 176.980  1.00104.97           H  
ATOM   4494  HA  LEU   276     149.174 185.330 178.167  1.00104.97           H  
ATOM   4495  HB2 LEU   276     148.239 183.206 178.874  1.00104.97           H  
ATOM   4496  HB3 LEU   276     149.634 182.934 179.565  1.00104.97           H  
ATOM   4497  HG  LEU   276     149.259 184.515 181.138  1.00104.97           H  
ATOM   4498 HD11 LEU   276     147.245 185.822 181.103  1.00104.97           H  
ATOM   4499 HD12 LEU   276     148.342 186.260 180.043  1.00104.97           H  
ATOM   4500 HD13 LEU   276     147.091 185.394 179.582  1.00104.97           H  
ATOM   4501 HD21 LEU   276     147.340 183.726 182.167  1.00104.97           H  
ATOM   4502 HD22 LEU   276     146.880 183.059 180.800  1.00104.97           H  
ATOM   4503 HD23 LEU   276     148.171 182.519 181.553  1.00104.97           H  
ATOM   4504  N   LEU   277     152.068 184.035 178.490  1.00 95.08           N  
ATOM   4505  CA  LEU   277     153.449 184.373 178.809  1.00 95.08           C  
ATOM   4506  C   LEU   277     153.955 185.493 177.913  1.00 95.08           C  
ATOM   4507  O   LEU   277     154.641 186.411 178.375  1.00 95.08           O  
ATOM   4508  CB  LEU   277     154.328 183.135 178.664  1.00 95.08           C  
ATOM   4509  CG  LEU   277     155.807 183.329 178.974  1.00 95.08           C  
ATOM   4510  CD1 LEU   277     156.012 183.450 180.458  1.00 95.08           C  
ATOM   4511  CD2 LEU   277     156.595 182.173 178.432  1.00 95.08           C  
ATOM   4512  H   LEU   277     151.961 183.256 178.143  1.00 95.08           H  
ATOM   4513  HA  LEU   277     153.499 184.675 179.730  1.00 95.08           H  
ATOM   4514  HB2 LEU   277     153.994 182.450 179.264  1.00 95.08           H  
ATOM   4515  HB3 LEU   277     154.260 182.822 177.749  1.00 95.08           H  
ATOM   4516  HG  LEU   277     156.130 184.140 178.553  1.00 95.08           H  
ATOM   4517 HD11 LEU   277     156.962 183.501 180.642  1.00 95.08           H  
ATOM   4518 HD12 LEU   277     155.569 184.253 180.774  1.00 95.08           H  
ATOM   4519 HD13 LEU   277     155.634 182.670 180.893  1.00 95.08           H  
ATOM   4520 HD21 LEU   277     157.528 182.431 178.369  1.00 95.08           H  
ATOM   4521 HD22 LEU   277     156.501 181.418 179.033  1.00 95.08           H  
ATOM   4522 HD23 LEU   277     156.255 181.941 177.554  1.00 95.08           H  
ATOM   4523  N   GLU   278     153.620 185.435 176.625  1.00 99.28           N  
ATOM   4524  CA  GLU   278     154.191 186.375 175.670  1.00 99.28           C  
ATOM   4525  C   GLU   278     153.596 187.770 175.788  1.00 99.28           C  
ATOM   4526  O   GLU   278     154.165 188.715 175.234  1.00 99.28           O  
ATOM   4527  CB  GLU   278     153.992 185.861 174.247  1.00 99.28           C  
ATOM   4528  CG  GLU   278     154.957 186.456 173.245  1.00 99.28           C  
ATOM   4529  CD  GLU   278     154.873 185.784 171.892  1.00 99.28           C  
ATOM   4530  OE1 GLU   278     155.639 186.172 170.985  1.00 99.28           O  
ATOM   4531  OE2 GLU   278     154.039 184.867 171.734  1.00 99.28           O1-
ATOM   4532  H   GLU   278     153.072 184.867 176.284  1.00 99.28           H  
ATOM   4533  HA  GLU   278     155.144 186.444 175.830  1.00 99.28           H  
ATOM   4534  HB2 GLU   278     154.115 184.899 174.243  1.00 99.28           H  
ATOM   4535  HB3 GLU   278     153.092 186.079 173.958  1.00 99.28           H  
ATOM   4536  HG2 GLU   278     154.752 187.396 173.127  1.00 99.28           H  
ATOM   4537  HG3 GLU   278     155.862 186.351 173.577  1.00 99.28           H  
ATOM   4538  N   THR   279     152.475 187.926 176.488  1.00107.84           N  
ATOM   4539  CA  THR   279     151.768 189.202 176.559  1.00107.84           C  
ATOM   4540  C   THR   279     151.733 189.778 177.974  1.00107.84           C  
ATOM   4541  O   THR   279     150.693 190.253 178.434  1.00107.84           O  
ATOM   4542  CB  THR   279     150.347 189.057 176.020  1.00107.84           C  
ATOM   4543  OG1 THR   279     149.735 190.349 175.925  1.00107.84           O  
ATOM   4544  CG2 THR   279     149.506 188.165 176.928  1.00107.84           C  
ATOM   4545  H   THR   279     152.099 187.298 176.939  1.00107.84           H  
ATOM   4546  HA  THR   279     152.227 189.845 175.996  1.00107.84           H  
ATOM   4547  HB  THR   279     150.378 188.652 175.139  1.00107.84           H  
ATOM   4548 HG21 THR   279     148.849 187.684 176.402  1.00107.84           H  
ATOM   4549 HG22 THR   279     150.073 187.526 177.386  1.00107.84           H  
ATOM   4550 HG23 THR   279     149.046 188.705 177.589  1.00107.84           H  
ATOM   4551  HG1 THR   279     149.708 190.711 176.684  1.00107.84           H  
ATOM   4552  N   VAL   280     152.863 189.763 178.686  1.00105.59           N  
ATOM   4553  CA  VAL   280     152.915 190.291 180.044  1.00105.59           C  
ATOM   4554  C   VAL   280     154.324 190.803 180.329  1.00105.59           C  
ATOM   4555  O   VAL   280     155.301 190.383 179.707  1.00105.59           O  
ATOM   4556  CB  VAL   280     152.491 189.222 181.077  1.00105.59           C  
ATOM   4557  CG1 VAL   280     153.345 187.966 180.932  1.00105.59           C  
ATOM   4558  CG2 VAL   280     152.478 189.780 182.499  1.00105.59           C  
ATOM   4559  H   VAL   280     153.612 189.451 178.401  1.00105.59           H  
ATOM   4560  HA  VAL   280     152.303 191.040 180.117  1.00105.59           H  
ATOM   4561  HB  VAL   280     151.579 188.962 180.874  1.00105.59           H  
ATOM   4562 HG11 VAL   280     153.068 187.320 181.600  1.00105.59           H  
ATOM   4563 HG12 VAL   280     153.218 187.597 180.045  1.00105.59           H  
ATOM   4564 HG13 VAL   280     154.277 188.198 181.065  1.00105.59           H  
ATOM   4565 HG21 VAL   280     152.249 189.065 183.113  1.00105.59           H  
ATOM   4566 HG22 VAL   280     153.345 190.136 182.724  1.00105.59           H  
ATOM   4567 HG23 VAL   280     151.812 190.484 182.552  1.00105.59           H  
ATOM   4568  N   SER   281     154.414 191.716 181.301  1.00106.53           N  
ATOM   4569  CA  SER   281     155.632 192.469 181.594  1.00106.53           C  
ATOM   4570  C   SER   281     156.848 191.575 181.803  1.00106.53           C  
ATOM   4571  O   SER   281     156.711 190.364 181.983  1.00106.53           O  
ATOM   4572  CB  SER   281     155.423 193.336 182.836  1.00106.53           C  
ATOM   4573  OG  SER   281     154.256 194.130 182.715  1.00106.53           O  
ATOM   4574  H   SER   281     153.759 191.926 181.816  1.00106.53           H  
ATOM   4575  HA  SER   281     155.823 193.059 180.848  1.00106.53           H  
ATOM   4576  HB2 SER   281     155.332 192.759 183.611  1.00106.53           H  
ATOM   4577  HB3 SER   281     156.190 193.919 182.946  1.00106.53           H  
ATOM   4578  HG  SER   281     154.141 194.580 183.415  1.00106.53           H  
ATOM   4579  N   CYS   282     158.045 192.166 181.761  1.00103.89           N  
ATOM   4580  CA  CYS   282     159.273 191.392 181.914  1.00103.89           C  
ATOM   4581  C   CYS   282     159.546 191.012 183.365  1.00103.89           C  
ATOM   4582  O   CYS   282     160.206 189.994 183.625  1.00103.89           O  
ATOM   4583  CB  CYS   282     160.455 192.177 181.347  1.00103.89           C  
ATOM   4584  SG  CYS   282     160.216 192.729 179.642  1.00103.89           S  
ATOM   4585  H   CYS   282     158.169 193.009 181.645  1.00103.89           H  
ATOM   4586  HA  CYS   282     159.190 190.572 181.403  1.00103.89           H  
ATOM   4587  HB2 CYS   282     160.600 192.964 181.896  1.00103.89           H  
ATOM   4588  HB3 CYS   282     161.244 191.613 181.368  1.00103.89           H  
ATOM   4589  HG  CYS   282     161.190 193.332 179.283  1.00103.89           H  
ATOM   4590  N   TRP   283     159.062 191.808 184.318  1.00108.49           N  
ATOM   4591  CA  TRP   283     159.223 191.435 185.717  1.00108.49           C  
ATOM   4592  C   TRP   283     158.650 190.050 185.971  1.00108.49           C  
ATOM   4593  O   TRP   283     159.290 189.212 186.616  1.00108.49           O  
ATOM   4594  CB  TRP   283     158.549 192.465 186.622  1.00108.49           C  
ATOM   4595  CG  TRP   283     159.446 193.589 187.035  1.00108.49           C  
ATOM   4596  CD1 TRP   283     159.193 194.925 186.918  1.00108.49           C  
ATOM   4597  CD2 TRP   283     160.735 193.479 187.647  1.00108.49           C  
ATOM   4598  NE1 TRP   283     160.248 195.652 187.410  1.00108.49           N  
ATOM   4599  CE2 TRP   283     161.207 194.787 187.864  1.00108.49           C  
ATOM   4600  CE3 TRP   283     161.537 192.401 188.028  1.00108.49           C  
ATOM   4601  CZ2 TRP   283     162.442 195.045 188.444  1.00108.49           C  
ATOM   4602  CZ3 TRP   283     162.762 192.660 188.601  1.00108.49           C  
ATOM   4603  CH2 TRP   283     163.203 193.971 188.805  1.00108.49           C  
ATOM   4604  H   TRP   283     158.649 192.551 184.185  1.00108.49           H  
ATOM   4605  HA  TRP   283     160.168 191.409 185.928  1.00108.49           H  
ATOM   4606  HB2 TRP   283     157.794 192.848 186.149  1.00108.49           H  
ATOM   4607  HB3 TRP   283     158.240 192.020 187.427  1.00108.49           H  
ATOM   4608  HD1 TRP   283     158.420 195.289 186.552  1.00108.49           H  
ATOM   4609  HE1 TRP   283     160.297 196.510 187.431  1.00108.49           H  
ATOM   4610  HE3 TRP   283     161.251 191.527 187.894  1.00108.49           H  
ATOM   4611  HZ2 TRP   283     162.739 195.916 188.581  1.00108.49           H  
ATOM   4612  HZ3 TRP   283     163.305 191.950 188.859  1.00108.49           H  
ATOM   4613  HH2 TRP   283     164.034 194.115 189.196  1.00108.49           H  
ATOM   4614  N   THR   284     157.453 189.781 185.454  1.00101.71           N  
ATOM   4615  CA  THR   284     156.893 188.451 185.617  1.00101.71           C  
ATOM   4616  C   THR   284     157.665 187.405 184.836  1.00101.71           C  
ATOM   4617  O   THR   284     157.614 186.236 185.202  1.00101.71           O  
ATOM   4618  CB  THR   284     155.429 188.413 185.195  1.00101.71           C  
ATOM   4619  OG1 THR   284     154.899 187.107 185.447  1.00101.71           O  
ATOM   4620  CG2 THR   284     155.275 188.727 183.728  1.00101.71           C  
ATOM   4621  H   THR   284     156.961 190.335 185.017  1.00101.71           H  
ATOM   4622  HA  THR   284     156.936 188.209 186.555  1.00101.71           H  
ATOM   4623  HB  THR   284     154.928 189.069 185.704  1.00101.71           H  
ATOM   4624 HG21 THR   284     154.457 188.323 183.403  1.00101.71           H  
ATOM   4625 HG22 THR   284     155.225 189.687 183.612  1.00101.71           H  
ATOM   4626 HG23 THR   284     156.012 188.381 183.206  1.00101.71           H  
ATOM   4627  HG1 THR   284     155.318 186.536 184.994  1.00101.71           H  
ATOM   4628  N   LEU   285     158.377 187.782 183.774  1.00 96.52           N  
ATOM   4629  CA  LEU   285     159.221 186.802 183.100  1.00 96.52           C  
ATOM   4630  C   LEU   285     160.349 186.351 184.012  1.00 96.52           C  
ATOM   4631  O   LEU   285     160.589 185.149 184.178  1.00 96.52           O  
ATOM   4632  CB  LEU   285     159.784 187.374 181.803  1.00 96.52           C  
ATOM   4633  CG  LEU   285     158.892 187.267 180.571  1.00 96.52           C  
ATOM   4634  CD1 LEU   285     159.628 187.772 179.349  1.00 96.52           C  
ATOM   4635  CD2 LEU   285     158.429 185.848 180.358  1.00 96.52           C  
ATOM   4636  H   LEU   285     158.390 188.572 183.435  1.00 96.52           H  
ATOM   4637  HA  LEU   285     158.686 186.021 182.895  1.00 96.52           H  
ATOM   4638  HB2 LEU   285     159.971 188.315 181.940  1.00 96.52           H  
ATOM   4639  HB3 LEU   285     160.611 186.909 181.600  1.00 96.52           H  
ATOM   4640  HG  LEU   285     158.107 187.823 180.700  1.00 96.52           H  
ATOM   4641 HD11 LEU   285     159.026 187.750 178.591  1.00 96.52           H  
ATOM   4642 HD12 LEU   285     159.924 188.681 179.512  1.00 96.52           H  
ATOM   4643 HD13 LEU   285     160.393 187.199 179.183  1.00 96.52           H  
ATOM   4644 HD21 LEU   285     158.148 185.744 179.435  1.00 96.52           H  
ATOM   4645 HD22 LEU   285     159.164 185.245 180.550  1.00 96.52           H  
ATOM   4646 HD23 LEU   285     157.686 185.665 180.953  1.00 96.52           H  
ATOM   4647  N   GLY   286     161.052 187.303 184.622  1.00 92.68           N  
ATOM   4648  CA  GLY   286     162.069 186.923 185.589  1.00 92.68           C  
ATOM   4649  C   GLY   286     161.484 186.126 186.739  1.00 92.68           C  
ATOM   4650  O   GLY   286     162.072 185.137 187.195  1.00 92.68           O  
ATOM   4651  H   GLY   286     160.963 188.149 184.496  1.00 92.68           H  
ATOM   4652  HA2 GLY   286     162.747 186.384 185.153  1.00 92.68           H  
ATOM   4653  HA3 GLY   286     162.490 187.720 185.948  1.00 92.68           H  
ATOM   4654  N   GLY   287     160.313 186.544 187.220  1.00 95.61           N  
ATOM   4655  CA  GLY   287     159.678 185.834 188.314  1.00 95.61           C  
ATOM   4656  C   GLY   287     159.319 184.410 187.950  1.00 95.61           C  
ATOM   4657  O   GLY   287     159.526 183.493 188.739  1.00 95.61           O  
ATOM   4658  H   GLY   287     159.875 187.226 186.932  1.00 95.61           H  
ATOM   4659  HA2 GLY   287     160.282 185.803 189.072  1.00 95.61           H  
ATOM   4660  HA3 GLY   287     158.870 186.299 188.580  1.00 95.61           H  
ATOM   4661  N   LEU   288     158.774 184.205 186.755  1.00 92.73           N  
ATOM   4662  CA  LEU   288     158.460 182.854 186.319  1.00 92.73           C  
ATOM   4663  C   LEU   288     159.721 182.022 186.194  1.00 92.73           C  
ATOM   4664  O   LEU   288     159.747 180.866 186.622  1.00 92.73           O  
ATOM   4665  CB  LEU   288     157.709 182.888 184.995  1.00 92.73           C  
ATOM   4666  CG  LEU   288     156.215 183.114 185.177  1.00 92.73           C  
ATOM   4667  CD1 LEU   288     155.580 183.615 183.900  1.00 92.73           C  
ATOM   4668  CD2 LEU   288     155.562 181.835 185.636  1.00 92.73           C  
ATOM   4669  H   LEU   288     158.582 184.821 186.187  1.00 92.73           H  
ATOM   4670  HA  LEU   288     157.890 182.435 186.982  1.00 92.73           H  
ATOM   4671  HB2 LEU   288     158.058 183.614 184.454  1.00 92.73           H  
ATOM   4672  HB3 LEU   288     157.834 182.042 184.537  1.00 92.73           H  
ATOM   4673  HG  LEU   288     156.078 183.784 185.865  1.00 92.73           H  
ATOM   4674 HD11 LEU   288     154.672 183.898 184.090  1.00 92.73           H  
ATOM   4675 HD12 LEU   288     156.097 184.364 183.565  1.00 92.73           H  
ATOM   4676 HD13 LEU   288     155.576 182.898 183.247  1.00 92.73           H  
ATOM   4677 HD21 LEU   288     154.601 181.951 185.611  1.00 92.73           H  
ATOM   4678 HD22 LEU   288     155.824 181.115 185.042  1.00 92.73           H  
ATOM   4679 HD23 LEU   288     155.849 181.638 186.542  1.00 92.73           H  
ATOM   4680  N   ALA   289     160.784 182.590 185.626  1.00 87.04           N  
ATOM   4681  CA  ALA   289     162.016 181.822 185.494  1.00 87.04           C  
ATOM   4682  C   ALA   289     162.509 181.343 186.855  1.00 87.04           C  
ATOM   4683  O   ALA   289     162.740 180.143 187.059  1.00 87.04           O  
ATOM   4684  CB  ALA   289     163.085 182.660 184.801  1.00 87.04           C  
ATOM   4685  H   ALA   289     160.818 183.392 185.319  1.00 87.04           H  
ATOM   4686  HA  ALA   289     161.841 181.041 184.948  1.00 87.04           H  
ATOM   4687  HB1 ALA   289     163.926 182.177 184.826  1.00 87.04           H  
ATOM   4688  HB2 ALA   289     162.821 182.818 183.882  1.00 87.04           H  
ATOM   4689  HB3 ALA   289     163.180 183.503 185.272  1.00 87.04           H  
ATOM   4690  N   LEU   290     162.656 182.263 187.812  1.00 89.58           N  
ATOM   4691  CA  LEU   290     163.191 181.870 189.130  1.00 89.58           C  
ATOM   4692  C   LEU   290     162.249 180.946 189.885  1.00 89.58           C  
ATOM   4693  O   LEU   290     162.700 179.968 190.478  1.00 89.58           O  
ATOM   4694  CB  LEU   290     163.480 183.107 190.006  1.00 89.58           C  
ATOM   4695  CG  LEU   290     164.891 183.687 189.853  1.00 89.58           C  
ATOM   4696  CD1 LEU   290     165.982 182.745 190.374  1.00 89.58           C  
ATOM   4697  CD2 LEU   290     165.172 184.014 188.394  1.00 89.58           C  
ATOM   4698  H   LEU   290     162.474 183.100 187.732  1.00 89.58           H  
ATOM   4699  HA  LEU   290     164.110 181.304 188.982  1.00 89.58           H  
ATOM   4700  HB2 LEU   290     162.744 183.885 189.794  1.00 89.58           H  
ATOM   4701  HB3 LEU   290     163.365 182.838 191.058  1.00 89.58           H  
ATOM   4702  HG  LEU   290     164.939 184.610 190.431  1.00 89.58           H  
ATOM   4703 HD11 LEU   290     166.943 183.260 190.355  1.00 89.58           H  
ATOM   4704 HD12 LEU   290     165.764 182.465 191.403  1.00 89.58           H  
ATOM   4705 HD13 LEU   290     166.055 181.846 189.764  1.00 89.58           H  
ATOM   4706 HD21 LEU   290     166.030 184.465 188.352  1.00 89.58           H  
ATOM   4707 HD22 LEU   290     165.195 183.209 187.855  1.00 89.58           H  
ATOM   4708 HD23 LEU   290     164.472 184.607 188.078  1.00 89.58           H  
ATOM   4709  N   ALA   291     160.951 181.241 189.848  1.00 90.34           N  
ATOM   4710  CA  ALA   291     159.959 180.433 190.524  1.00 90.34           C  
ATOM   4711  C   ALA   291     159.880 179.024 189.947  1.00 90.34           C  
ATOM   4712  O   ALA   291     159.793 178.080 190.729  1.00 90.34           O  
ATOM   4713  CB  ALA   291     158.613 181.135 190.450  1.00 90.34           C  
ATOM   4714  H   ALA   291     160.635 182.058 189.338  1.00 90.34           H  
ATOM   4715  HA  ALA   291     160.240 180.337 191.573  1.00 90.34           H  
ATOM   4716  HB1 ALA   291     157.908 180.548 191.029  1.00 90.34           H  
ATOM   4717  HB2 ALA   291     158.698 182.135 190.875  1.00 90.34           H  
ATOM   4718  HB3 ALA   291     158.272 181.201 189.417  1.00 90.34           H  
ATOM   4719  N   GLN   292     160.017 178.840 188.625  1.00 82.13           N  
ATOM   4720  CA  GLN   292     160.018 177.496 188.062  1.00 82.13           C  
ATOM   4721  C   GLN   292     161.304 176.746 188.450  1.00 82.13           C  
ATOM   4722  O   GLN   292     161.241 175.629 188.965  1.00 82.13           O  
ATOM   4723  CB  GLN   292     159.811 177.559 186.552  1.00 82.13           C  
ATOM   4724  CG  GLN   292     159.975 176.201 185.931  1.00 82.13           C  
ATOM   4725  CD  GLN   292     158.972 175.199 186.394  1.00 82.13           C  
ATOM   4726  NE2 GLN   292     157.823 175.150 185.966  1.00 82.13           N  
ATOM   4727  OE1 GLN   292     159.280 174.323 187.182  1.00 82.13           O  
ATOM   4728  H   GLN   292     160.110 179.474 188.052  1.00 82.13           H  
ATOM   4729  HA  GLN   292     159.282 176.995 188.446  1.00 82.13           H  
ATOM   4730  HB2 GLN   292     158.918 177.893 186.371  1.00 82.13           H  
ATOM   4731  HB3 GLN   292     160.470 178.159 186.169  1.00 82.13           H  
ATOM   4732  HG2 GLN   292     159.789 176.332 184.922  1.00 82.13           H  
ATOM   4733  HG3 GLN   292     160.981 175.820 186.056  1.00 82.13           H  
ATOM   4734 HE21 GLN   292     157.181 174.457 186.322  1.00 82.13           H  
ATOM   4735 HE22 GLN   292     157.520 175.803 185.258  1.00 82.13           H  
ATOM   4736  N   VAL   293     162.469 177.381 188.284  1.00 79.16           N  
ATOM   4737  CA  VAL   293     163.761 176.780 188.646  1.00 79.16           C  
ATOM   4738  C   VAL   293     163.787 176.363 190.123  1.00 79.16           C  
ATOM   4739  O   VAL   293     164.233 175.255 190.429  1.00 79.16           O  
ATOM   4740  CB  VAL   293     164.904 177.744 188.266  1.00 79.16           C  
ATOM   4741  CG1 VAL   293     166.257 177.355 188.873  1.00 79.16           C  
ATOM   4742  CG2 VAL   293     165.066 177.769 186.737  1.00 79.16           C  
ATOM   4743  H   VAL   293     162.461 178.317 187.885  1.00 79.16           H  
ATOM   4744  HA  VAL   293     163.886 175.861 188.072  1.00 79.16           H  
ATOM   4745  HB  VAL   293     164.661 178.749 188.611  1.00 79.16           H  
ATOM   4746 HG11 VAL   293     167.053 177.962 188.441  1.00 79.16           H  
ATOM   4747 HG12 VAL   293     166.234 177.557 189.942  1.00 79.16           H  
ATOM   4748 HG13 VAL   293     166.456 176.297 188.708  1.00 79.16           H  
ATOM   4749 HG21 VAL   293     165.847 178.475 186.457  1.00 79.16           H  
ATOM   4750 HG22 VAL   293     165.314 176.776 186.368  1.00 79.16           H  
ATOM   4751 HG23 VAL   293     164.137 178.090 186.266  1.00 79.16           H  
ATOM   4752  N   LEU   294     163.192 177.159 191.020  1.00 82.92           N  
ATOM   4753  CA  LEU   294     163.027 176.814 192.434  1.00 82.92           C  
ATOM   4754  C   LEU   294     161.976 175.738 192.710  1.00 82.92           C  
ATOM   4755  O   LEU   294     162.218 174.899 193.577  1.00 82.92           O  
ATOM   4756  CB  LEU   294     162.704 178.072 193.248  1.00 82.92           C  
ATOM   4757  CG  LEU   294     163.963 178.787 193.756  1.00 82.92           C  
ATOM   4758  CD1 LEU   294     163.563 180.143 194.310  1.00 82.92           C  
ATOM   4759  CD2 LEU   294     164.638 178.026 194.904  1.00 82.92           C  
ATOM   4760  H   LEU   294     162.835 178.056 190.702  1.00 82.92           H  
ATOM   4761  HA  LEU   294     163.969 176.400 192.783  1.00 82.92           H  
ATOM   4762  HB2 LEU   294     162.101 178.745 192.640  1.00 82.92           H  
ATOM   4763  HB3 LEU   294     162.101 177.797 194.113  1.00 82.92           H  
ATOM   4764  HG  LEU   294     164.669 178.934 192.940  1.00 82.92           H  
ATOM   4765 HD11 LEU   294     164.421 180.570 194.825  1.00 82.92           H  
ATOM   4766 HD12 LEU   294     163.253 180.788 193.487  1.00 82.92           H  
ATOM   4767 HD13 LEU   294     162.741 180.014 195.011  1.00 82.92           H  
ATOM   4768 HD21 LEU   294     165.537 178.555 195.218  1.00 82.92           H  
ATOM   4769 HD22 LEU   294     163.958 177.943 195.752  1.00 82.92           H  
ATOM   4770 HD23 LEU   294     164.918 177.029 194.585  1.00 82.92           H  
ATOM   4771  N   PHE   295     160.844 175.710 192.005  1.00 81.99           N  
ATOM   4772  CA  PHE   295     159.860 174.645 192.193  1.00 81.99           C  
ATOM   4773  C   PHE   295     160.445 173.281 191.842  1.00 81.99           C  
ATOM   4774  O   PHE   295     160.330 172.335 192.623  1.00 81.99           O  
ATOM   4775  CB  PHE   295     158.590 174.915 191.383  1.00 81.99           C  
ATOM   4776  CG  PHE   295     157.531 173.867 191.664  1.00 81.99           C  
ATOM   4777  CD1 PHE   295     157.557 172.617 191.005  1.00 81.99           C  
ATOM   4778  CD2 PHE   295     156.567 174.103 192.659  1.00 81.99           C  
ATOM   4779  CE1 PHE   295     156.623 171.660 191.281  1.00 81.99           C  
ATOM   4780  CE2 PHE   295     155.638 173.096 192.957  1.00 81.99           C  
ATOM   4781  CZ  PHE   295     155.677 171.886 192.243  1.00 81.99           C  
ATOM   4782  H   PHE   295     160.651 176.443 191.328  1.00 81.99           H  
ATOM   4783  HA  PHE   295     159.592 174.598 193.244  1.00 81.99           H  
ATOM   4784  HB2 PHE   295     158.201 175.900 191.648  1.00 81.99           H  
ATOM   4785  HB3 PHE   295     158.822 174.921 190.317  1.00 81.99           H  
ATOM   4786  HD1 PHE   295     158.198 172.459 190.349  1.00 81.99           H  
ATOM   4787  HD2 PHE   295     156.547 175.037 193.200  1.00 81.99           H  
ATOM   4788  HE1 PHE   295     156.629 170.856 190.814  1.00 81.99           H  
ATOM   4789  HE2 PHE   295     154.904 173.249 193.736  1.00 81.99           H  
ATOM   4790  HZ  PHE   295     155.039 171.235 192.430  1.00 81.99           H  
ATOM   4791  N   PHE   296     161.152 173.192 190.717  1.00 74.09           N  
ATOM   4792  CA  PHE   296     161.769 171.944 190.288  1.00 74.09           C  
ATOM   4793  C   PHE   296     162.896 171.496 191.238  1.00 74.09           C  
ATOM   4794  O   PHE   296     163.010 170.301 191.523  1.00 74.09           O  
ATOM   4795  CB  PHE   296     162.223 172.108 188.838  1.00 74.09           C  
ATOM   4796  CG  PHE   296     162.219 170.808 188.063  1.00 74.09           C  
ATOM   4797  CD1 PHE   296     161.114 170.477 187.253  1.00 74.09           C  
ATOM   4798  CD2 PHE   296     163.336 169.958 188.106  1.00 74.09           C  
ATOM   4799  CE1 PHE   296     161.138 169.307 186.472  1.00 74.09           C  
ATOM   4800  CE2 PHE   296     163.358 168.796 187.321  1.00 74.09           C  
ATOM   4801  CZ  PHE   296     162.255 168.457 186.521  1.00 74.09           C  
ATOM   4802  H   PHE   296     161.211 174.007 190.109  1.00 74.09           H  
ATOM   4803  HA  PHE   296     161.001 171.171 190.313  1.00 74.09           H  
ATOM   4804  HB2 PHE   296     161.551 172.800 188.326  1.00 74.09           H  
ATOM   4805  HB3 PHE   296     163.216 172.556 188.816  1.00 74.09           H  
ATOM   4806  HD1 PHE   296     160.276 171.160 187.186  1.00 74.09           H  
ATOM   4807  HD2 PHE   296     164.185 170.205 188.727  1.00 74.09           H  
ATOM   4808  HE1 PHE   296     160.319 169.072 185.806  1.00 74.09           H  
ATOM   4809  HE2 PHE   296     164.227 168.163 187.325  1.00 74.09           H  
ATOM   4810  HZ  PHE   296     162.271 167.551 185.928  1.00 74.09           H  
ATOM   4811  N   TYR   297     163.609 172.451 191.852  1.00 78.55           N  
ATOM   4812  CA  TYR   297     164.514 172.209 192.981  1.00 78.55           C  
ATOM   4813  C   TYR   297     163.792 171.658 194.219  1.00 78.55           C  
ATOM   4814  O   TYR   297     164.187 170.598 194.691  1.00 78.55           O  
ATOM   4815  CB  TYR   297     165.299 173.490 193.301  1.00 78.55           C  
ATOM   4816  CG  TYR   297     165.865 173.590 194.711  1.00 78.55           C  
ATOM   4817  CD1 TYR   297     167.006 172.856 195.086  1.00 78.55           C  
ATOM   4818  CD2 TYR   297     165.222 174.404 195.667  1.00 78.55           C  
ATOM   4819  CE1 TYR   297     167.501 172.942 196.399  1.00 78.55           C  
ATOM   4820  CE2 TYR   297     165.719 174.498 196.982  1.00 78.55           C  
ATOM   4821  CZ  TYR   297     166.866 173.763 197.350  1.00 78.55           C  
ATOM   4822  OH  TYR   297     167.373 173.852 198.605  1.00 78.55           O  
ATOM   4823  H   TYR   297     163.467 173.410 191.555  1.00 78.55           H  
ATOM   4824  HA  TYR   297     165.234 171.446 192.687  1.00 78.55           H  
ATOM   4825  HB2 TYR   297     166.108 173.579 192.580  1.00 78.55           H  
ATOM   4826  HB3 TYR   297     164.650 174.346 193.142  1.00 78.55           H  
ATOM   4827  HD1 TYR   297     167.497 172.200 194.386  1.00 78.55           H  
ATOM   4828  HD2 TYR   297     164.322 174.939 195.394  1.00 78.55           H  
ATOM   4829  HE1 TYR   297     168.363 172.365 196.693  1.00 78.55           H  
ATOM   4830  HE2 TYR   297     165.213 175.117 197.706  1.00 78.55           H  
ATOM   4831  HH  TYR   297     166.823 174.372 199.195  1.00 78.55           H  
ATOM   4832  N   VAL   298     162.715 172.284 194.715  1.00 79.91           N  
ATOM   4833  CA  VAL   298     161.999 171.779 195.907  1.00 79.91           C  
ATOM   4834  C   VAL   298     161.337 170.420 195.624  1.00 79.91           C  
ATOM   4835  O   VAL   298     161.385 169.535 196.481  1.00 79.91           O  
ATOM   4836  CB  VAL   298     160.995 172.804 196.482  1.00 79.91           C  
ATOM   4837  CG1 VAL   298     160.331 172.280 197.764  1.00 79.91           C  
ATOM   4838  CG2 VAL   298     161.677 174.119 196.888  1.00 79.91           C  
ATOM   4839  H   VAL   298     162.406 173.147 194.276  1.00 79.91           H  
ATOM   4840  HA  VAL   298     162.742 171.603 196.684  1.00 79.91           H  
ATOM   4841  HB  VAL   298     160.224 173.014 195.740  1.00 79.91           H  
ATOM   4842 HG11 VAL   298     159.620 173.014 198.147  1.00 79.91           H  
ATOM   4843 HG12 VAL   298     159.791 171.357 197.565  1.00 79.91           H  
ATOM   4844 HG13 VAL   298     161.084 172.082 198.527  1.00 79.91           H  
ATOM   4845 HG21 VAL   298     160.948 174.797 197.334  1.00 79.91           H  
ATOM   4846 HG22 VAL   298     162.474 173.923 197.606  1.00 79.91           H  
ATOM   4847 HG23 VAL   298     162.099 174.611 196.018  1.00 79.91           H  
ATOM   4848  N   LYS   299     160.867 170.166 194.392  1.00 77.01           N  
ATOM   4849  CA  LYS   299     160.395 168.834 193.974  1.00 77.01           C  
ATOM   4850  C   LYS   299     161.504 167.795 194.066  1.00 77.01           C  
ATOM   4851  O   LYS   299     161.325 166.730 194.671  1.00 77.01           O  
ATOM   4852  CB  LYS   299     159.786 168.864 192.575  1.00 77.01           C  
ATOM   4853  CG  LYS   299     159.784 167.537 191.853  1.00 77.01           C  
ATOM   4854  CD  LYS   299     158.918 167.599 190.611  1.00 77.01           C  
ATOM   4855  CE  LYS   299     159.434 168.623 189.612  1.00 77.01           C  
ATOM   4856  NZ  LYS   299     158.736 168.582 188.314  1.00 77.01           N1+
ATOM   4857  H   LYS   299     160.842 170.931 193.723  1.00 77.01           H  
ATOM   4858  HA  LYS   299     159.698 168.585 194.601  1.00 77.01           H  
ATOM   4859  HB2 LYS   299     158.866 169.163 192.644  1.00 77.01           H  
ATOM   4860  HB3 LYS   299     160.294 169.492 192.038  1.00 77.01           H  
ATOM   4861  HG2 LYS   299     160.794 167.291 191.548  1.00 77.01           H  
ATOM   4862  HG3 LYS   299     159.430 166.850 192.439  1.00 77.01           H  
ATOM   4863  HD2 LYS   299     158.973 166.752 190.141  1.00 77.01           H  
ATOM   4864  HD3 LYS   299     158.001 167.779 190.870  1.00 77.01           H  
ATOM   4865  HE2 LYS   299     159.196 169.558 190.069  1.00 77.01           H  
ATOM   4866  HE3 LYS   299     160.516 168.513 189.477  1.00 77.01           H  
ATOM   4867  HZ1 LYS   299     159.049 169.325 187.704  1.00 77.01           H  
ATOM   4868  HZ2 LYS   299     158.861 167.693 187.842  1.00 77.01           H  
ATOM   4869  HZ3 LYS   299     157.770 168.760 188.505  1.00 77.01           H  
ATOM   4870  N   TYR   300     162.675 168.020 193.462  1.00 77.04           N  
ATOM   4871  CA  TYR   300     163.754 167.021 193.550  1.00 77.04           C  
ATOM   4872  C   TYR   300     164.442 167.003 194.922  1.00 77.04           C  
ATOM   4873  O   TYR   300     164.948 165.954 195.296  1.00 77.04           O  
ATOM   4874  CB  TYR   300     164.719 167.096 192.355  1.00 77.04           C  
ATOM   4875  CG  TYR   300     164.231 166.517 191.021  1.00 77.04           C  
ATOM   4876  CD1 TYR   300     162.955 165.930 190.855  1.00 77.04           C  
ATOM   4877  CD2 TYR   300     165.102 166.553 189.917  1.00 77.04           C  
ATOM   4878  CE1 TYR   300     162.515 165.496 189.587  1.00 77.04           C  
ATOM   4879  CE2 TYR   300     164.690 166.066 188.661  1.00 77.04           C
[truncated: 284,418 more chars]
